# Supplementary material for: Orphan Drug Approval in Canada, 1999-2022: A Cross-sectional Study
Source: Int J Health Policy Manag. 2025 Sep 28;14:8916. doi: 10.34172/ijhpm.8916 (PMC12595579; doi:10.34172/ijhpm.8916)
Supplement: Supplementary file 2 — FDA Approvals for New Drugs for an Orphan Indication, 1999-2022. [file ijhpm-14-8916-s002.xlsx]

## Sheet: Sheet1
Supplementary File 2: FDA approvals for new drugs for an orphan indication, 1999-2022
Proprietary Name	Generic Name	FDA approval date	Initial FDA approved indication	Canadian status: Not approved = 0; Not approved for an orphan indication but approved for a non-orphan indication= 1; Approved for an orphan indication = 2	Additional therapeutic value	Anatomic-therapeutic-chemical category (second-level)
Alinia	Nitazoxanide	2002-11-22	Alinia is indicated for the treatment of diarrhea caused by Cryptosporidium parvum and Giardia lamblia.	0		antiprotozoals
Orfadin	Nitisinone	2002-01-18	Orfadin provides for the use for adjunctive therapy to dietary restriction of tyrosine and phenylalanine in the treatment of hereditary tyrosinemia type 1.	2	Major	other alimentary tract and metabolism products
Remodulin	Treprostinil Sodium	2002-05-21	Remodulin is indicated for the treatment of pulmonary arterial hypertension (PAH).	2	Minor	antithrombotic agents
Abecma	idecabtagene	2021-03-26	multiple myeloma	2	Minor	antineoplastic agents
ADAKVEO	CRIZANLIZUMAB-TMCA	2019-11-15	TO REDUCE THE FREQUENCY OF VASOOCCLUSIVE CRISES IN ADULTS AND PEDIATRIC PATIENTS AGED 16 YEARS AND OLDER WITH SICKLE CELL DISEASE	0	Minor	other hematological agents
ADCETRIS	BRENTUXIMAB VEDOTIN	2011-08-19	TREATMENT OF PATIENTS WITH HODGKIN LYMPHOMA AFTER FAILURE OF AUTOLOGOUS STEM CELL TRANSPLANT (ASCT) OR AFTER FAILURE OF AT LEAST TWO PRIOR MULTI-AGENT CHEMOTHERAPY REGIMENS IN PATIENTS WHO ARE NOT ASCT CANDIDATES	2	Moderate	antineoplastic agents
ADEMPAS	RIOCIGUAT	2013-10-08	FOR THE TREATMENT OF ADULTS WITH PERSISTENT/RECURRENT CHRONIC THROMBOEMBOLIC PULMONARY HYPERTENSION (CTEPH) WHO GROUP 4, AFTER SURGICAL TREATMENT, OR INOPERABLE CTEPH, TO IMPROVE EXERCISE CAPACITY AND WHO FUNCTIONAL CLASS; AND 2) FOR THE TREATMENT OF ADULTS WITH PULMONARY ARTERIAL HYPERTENSION (PAH) WHO GROUP 1, TO IMPROVE EXERCISE CAPACITY, WHO FUNCTIONAL CLASS AND TO DELAY CLINICAL WORSENING	2	Minor	antihypertensives
ADREVIEW	IOBENGUANE	2008-09-19	PROVIDES FOR THE DETECTION OF PRIMARY OR METASTATIC PHEOCHROMOCYTOMAS.	2		diagnostic radiopharmaceuticals
AGAMREE (VAMOROLONE)	VAMOROLONE	2023-10-26	FOR THE TREATMENT OF DUCHENNE MUSCULAR DYSTROPHY (DMD) IN PATIENTS 2 YEARS OF AGE AND OLDER	0		corticosteroids for systemic use
Aldurazyme	laronidase	2003-04-30	Mucopolysaccharidosis I	2	Major	other alimentary tract and metabolism products
ALECENSA	ALECTINIB	2015-12-11	FOR THE TREATMENT OF PATIENTS WITH ANAPLASTIC LYMPHOMA KINASE (ALK)- POSITIVE METASTATIC NON-SMALL CELL LUNG CANCER (NSCLC), WHO HAVE PROGRESSED ON OR ARE INTOLERANT TO CRIZOTINIB	2	Moderate	antineoplastic agents
Alimta	Pemetrexed Disodium	2004-04-02	Alimta is indicated in the treatment of patients with malignant pleural mesothelioma whose disease is either unresectable or who are otherwise not candidates for curative surgery.	2	Moderate	antineoplastic agents
ALIQOPA	COPANLISIB	2017-09-14	FOR THE TREATMENT OF ADULT PATIENTS WITH RELAPSED FOLLICULAR LYMPHOMA (FL) WHO HAVE RECEIVED AT LEAST TWO PRIOR SYSTEMIC THERAPIES	0 (Cancelled by sponsor)		antineoplastic agents
Alprolix	Recombinant human coagulation Factor IX, FC fusion protein	2014-03-28	hemophilia B	2	Minor	antihemorrhagics
ALUNBRIG	BRIGATINIB	2017-04-28	FOR TREATMENT OF PATIENTS WITH ANAPLASTIC LYMPHOMA KINASE (ALK)- POSITIVE METASTATIC NON-SMALL CELL LUNG CANCER (NSCLC) WHO HAVE PROGRESSED ON OR ARE INTOLERANT TO CRIZOTINIB	2	Minor	antineoplastic agents
AMONDYS 45	CASIMERSON	2021-02-25	FOR THE TREATMENT OF DUCHENNE MUSCULAR DYSTROPHY (DMD) IN PATIENTS WHO HAVE A CONFIRMED MUTATION OF THE DMD GENE THAT IS AMENABLE TO EXON 45 SKIPPING	0		other drugs for disorders of the musculo-skeletal system
AMPYRA	DALFAMPRIDINE	2010-01-22	INDICATED TO IMPROVE WALKING ABILITY IN PATIENTS WITH MULTIPLE SCLEROSIS (MS). THIS WAS DEMONSTRATED BY AN INCREASE IN WALKING SPEED.	0		other nervous system drugs
AMVUTTRA	VUTRISIRAN	2022-06-13	FOR THE TREATMENT OF THE POLYNEUROPATHY OF HEREDITARY TRANSTHYRETIN-MEDIATED AMYLOIDOSIS IN ADULTS.	2	Minor	other nervous system drugs
ANTHIM	OBILTOXAXIMAB	2016-03-18	FOR THE TREATMENT OF ADULT AND PEDIATRIC PATIENTS WITH INHALATIONAL ANTHRAX DUE TO BACILLUS ANTHRACIS IN COMBINATION WITH APPROPRIATE ANTIBACTERIAL DRUGS AND FOR PROPHYLAXIS OF INHALATIONAL ANTHRAX WHEN ALTERNATIVE THERAPIES ARE NOT AVAILABLE OR ARE NOT APPROPRIATE	2		immune sera and immunoglobulins
Anthrasil	Anthrax Immune Globulin (Human)	2015-03-24	inhalational anthrax	2		immune sera and immunoglobulins
APHEXDA	MOTIXAFORTIDE	2023-09-08	FOR USE IN COMBINATION WITH FILGRASTIM (G-CSF) TO MOBILIZE HEMATOPOIETIC STEM CELLS TO THE PERIPHERAL BLOOD FOR COLLECTION AND SUBSEQUENT AUTOLOGOUS TRANSPLANTATION IN PATIENTS WITH MULTIPLE MYELOMA.	0		not assigned
Apokyn	Apomorphine Hydrochloride	2004-04-20	Apokyn is indicated for the acute, intermittent treatment of hypomobility, "oﬀ" episodes ("end-of-dose wearing oﬀ" and unpredictable "on/oﬀ" episodes) associated with advanced Parkinson's disease.	2		anti-parkinson drugs
ARCALYST	RILONACEPT	2008-02-27	PROVIDES TREATMENT FOR CRYOPYRIN-ASSOCIATED PERIODIC SYNDROMES (CAPS).	0		immunosuppressants
Aromasin	Exemestane	1999-10-21	Aromasin is indicated for the treatment of advanced breast cancer in postmenopausal women whose disease has progressed following tamoxifen therapy.	2	Moderate	endocrine therapy
Arranon/Atriance	Nelarabine	2005-10-28	Arranon is indicated for the treatment of patients with T-cell acute lymphoblastic leukemia and T-cell lymphoblastic lymphoma whose disease has not responded to or has relapsed following treatment with at least two chemotherapy regimens.	2	Major	antineoplastic agents
Arzerra	OFATUMUMAB	2009-10-26	TREATMENT OF PATIENTS WITH CHRONIC LYMPHOCYTIC LEUKEMIA (CLL) REFRACTORY TO FLUDARABINE AND ALEMTUZUMAB	2	Moderate	antineoplastic agents
ASPARLAS	CALASPARGASE PEGOL-MKNL	2018-12-20	FOR THE TREATMENT OF ACUTE LYMPHOBLASTIC LEUKEMIA IN PEDIATRIC AND YOUNG ADULT PATIENTS AGE 1 MONTH TO 21 YEARS	2		antineoplastic agents
AUGTYRO	REPOTRECTINIB	2023-11-15	FOR THE TREATMENT OF ADULT PATIENTS WITH LOCALLY ADVANCED OR METASTATIC ROS1-POSITIVE NON-SMALL CELL LUNG CANCER	0 (Under review)		not assigned
AUSTEDO	DEUTETRABENAZINE	2017-04-03	FOR THE TREATMENT OF CHOREA ASSOCIATED WITH HUNTINGTON’S DISEASE	0		other nervous system drugs
AYVAKIT	AVAPRITINIB	2020-01-09	FOR THE TREATMENT OF ADULTS WITH UNRESECTABLE OR METASTATIC GASTROINTESTINAL STROMAL TUMOR (GIST) HARBORING A PLATELET-DERIVED GROWTH FACTOR RECEPTOR ALPHA (PDGFRA) EXON 18 MUTATION, INCLUDING PDGFRA D842V MUTATIONS	1	Minor	Antineoplastic agents
BANZEL ORAL TABS	RUFINAMIDE	2008-11-14	PROVIDES FOR THE TREATMENT OF SEIZURES ASSOCIATED WITH LENNOX-GASTAUT SYNDROME	2	Minor	antiepileptics
BAVENCIO	AVELUMAB	2017-03-23	FOR THE TREATMENT OF ADULTS AND PEDIATRIC PATIENTS 12 YEARS AND OLDER WITH METASTATIC MERKEL CELL CARCINOMA	2	Moderate	antineoplastic agents
BELEODAQ	BELATACEPT	2014-07-03	FOR THE TREATMENT OF PATIENTS WITH RELAPSED OR REFRACTORY PERIPHERAL T-CELL LYMPHOMA	0	Minor	immunosuppressants
BENLYSTA	BELIMUMAB	2011-03-09	TREATMENT OF ADULT PATIENTS WITH ACTIVE, AUTOANTIBODY-POSITIVE, SYSTEMIC LUPUS ERYTHEMATOSUS (SLE) WHO ARE RECEIVING STANDARD THERAPY	2	Moderate	immunosuppressants
BESPONSA	INOTUZUMAB OZOGAMICIN	2017-08-17	FOR THE TREATMENT OF ADULTS WITH RELAPSED OR REFRACTORY B-CELL PRECURSOR ACUTE LYMPHOBLASTIC LEUKEMIA (ALL)	2	Moderate	antineoplastic agents
BESREMI	ROPEGINTERFERON-ALFA- 2B-NJFT	2021-11-12	FOR THE TREATMENT OF ADULTS WITH POLYCYTHEMIA VERA	0	Minor	immunostimulants
Biothrax	Anthrax vaccine adsorbed/anthrax antigen filtrate	2015-11-23	prevent infection due to Bacillus anthracis	2		vaccines
BLENREP	BELANTAMAB MAFODOTIN- BLMF	2020-08-05	FOR THE TREATMENT OF ADULTS WITH RELAPSED OR REFRACTORY MULTIPLE MYELOMA WHO HAVE RECEIVED AT LEAST FOUR PRIOR THERAPIES INCLUDING AN ANTI-CD38 MONOCLONAL ANTIBODY, A PROTEASOME INHIBITOR, AND AN IMMUNOMODULATORY AGENT	0	Minor	Antineoplastic agents
BLINCYTO	BLINATUMOMAB	2014-12-03	FOR TREATMENT OF PHILADELPHIA CHROMOSOMENEGATIVE RELAPSED OR REFRACTORY B-CELL PRECURSOR ACUTE LYMPHOBLASTIC LEUKEMIA (ALL)	2	Moderate	antineoplastic agents
BRAFTOVI	ENCORAFENIB	2018-06-27	FOR THE TREATMENT OF PATIENTS WITH UNRESECTABLE OR METASTATIC MELANOMA WITH A BRAF V600E OR V600K MUTATION, AS DETECTED BY AN FDA- APPROVED TEST	2	Minor	antineoplastic agents
BRINEURA	CERLIPONASE ALFA	2017-04-27	INDICATED TO SLOW THE PROGRESSION OF LOSS OF AMBULATION IN SYMPTOMATIC PEDIATRIC PATIENTS 3 YEARS OF AGE AND OLDER WITH LATE INFANTILE NEURONAL CEROID LIPOFUSCINOSIS TYPE 2 (CLN2), ALSO KNOWN AS TRIPEPTIDYL PEPTIDASE 1 (TPP1) DEFICIENCY	2	Major	other alimentary tract and metabolism products
BRUKINSA	ZANUBRUTINIB	2019-11-14	FOR THE TREATMENT OF ADULT PATIENTS WITH MANTLE CELL LYMPHOMA (MCL) WHO HAVE RECEIVED AT LEAST ONE PRIOR THERAPY.	2	Major	antineoplastic agents
BYLVAY	ODEVIXIBAT	2021-07-20	FOR THE TREATMENT OF PRURITUS IN PATIENTS 3 MONTHS OF AGE AND OLDER, WITH PROGRESSIVE FAMILIAL INTRAHEPATIC CHOLESTASIS (PFIC)	2	Minor	bile and liver therapy
CABLIVI	CAPLACIZUMAB-YHDP	2019-02-06	FOR THE TREATMENT OF ADULT PATIENTS WITH ACQUIRED THROMBOTIC THROMBOCYTOPENIC PURPURA (ATTP), IN COMBINATION WITH PLASMA EXCHANGE AND IMMUNOSUPPRESSIVE THERAPY	2	Minor	antithrombotic agents
CALQUENCE	ACALABRUTINIB	2017-10-31	FOR THE TREATMENT OF ADULT PATIENTS WITH MANTLE CELL LYMPHOMA (MCL) WHO HAVE RECEIVED AT LEAST ONE PRIOR THERAPY	2	Major	Antineoplastic agents
CAMZYOS	MAVACAMTEN	2022-04-28	FOR THE TREATMENT OF ADULTS WITH SYMPTOMATIC NEW YORK HEART ASSOCIATION (NYHA) CLASS II-III OBSTRUCTIVE HYPERTROPHIC CARDIOMYOPATHY (HCM) TO IMPROVE FUNCTIONAL CAPACITY AND SYMPTOMS	2	Moderate	cardiac therapy
CARBAGLU	CARGLUMIC ACID	2010-03-18	INDICATED FOR USE IN PEDIATRIC AND ADULT PATIENTS AS AN ADJUNCTIVE THERAPY FOR THE TREATMENT OF ACUTE HYPERAMMONEMIA DUE TO NAGS DEFICIENCY, AND AS MAINTENANCE THERAPY FOR CHRONIC HYPERAMMONEMIA DUE TO NAGS DEFICIENCY	2	Major	other alimentary tract and metabolism products
Carvykti	ciltacabtagene autoleucel	2022-02-28	multiple myeloma	2	Minor	antineoplastic agents
Cayston	aztreonam	2010-02-22	cystic fibrosis	2	Minor	antibacterials for systemic use
CERDELGA	ELIGLUSTAT	2014-08-19	FOR THE LONG-TERM TREATMENT OF ADULT PATIENTS WITH GAUCHER DISEASE TYPE 1 WHO ARE CYP2D6 EXTENSIVE METABOLIZERS (EMS), INTERMEDIATE METABOLIZERS (IMS), OR POOR METABOLIZERS (PMS)	2	Minor	other alimentary tract and metabolism products
CHOLBAM	CHOLIC ACID	2015-03-17	FOR THE TREATMENT OF BILE ACID SYNTHESIS DISORDERS DUE TO SINGLE ENZYME DEFECTS AND AS ADJUNCTIVE TREATMENT OF PEROXISOMAL DISORDERS INCLUDING ZELLWEGER SPECTRUM DISORDERS IN PATIENTS WHO EXHIBIT MANIFESTATIONS OF LIVER DISEASE, STEATORRHEA OR COMPLICATIONS FROM DECREASED FAT SOLUBLE VITAMIN ABSORPTION	0	Major	bile and liver therapy
Clolar	Clofarabine	2004-12-28	Clolar is indicated for the treatment of pediatric patients 1 to 21 years old with relapsed or refractory acute lymphoblastic leukemia after at least two prior regimens.	2	Major	antineoplastic agents
COARTEM	ARTEMETHER 20MG LUMEFANTRINE 120MG	2009-04-07	TREATMENT OF INFECTIONS DUE TO PLASMODIUM FALCIPARUM OR MIXED INFECTIONS INCLUDING P.FALCIPARUM	0	Minor	antiprotozoals
COMETRIQ	CABOZANTINIB	2012-11-29	INDICATED FOR THE TREATMENT OF PATIENTS WITH PROGRESSIVE, METASTATIC MEDULLARY THYROID CANCER (MTC)	1		antineoplastic agents
COPIKTRA	DUVELISIB	2018-09-24	FOR THE TREATMENT OF ADULT PATIENTS WITH RELAPSED OR REFRACTORY FOLLICULAR LYMPHOMA (FL) AFTER AT LEAST TWO PRIOR SYSTEMIC THERAPIES	0	Minor	antineoplastic agents
COTELLIC	COBIMETINIB	2015-11-10	FOR THE TREATMENT, OF PATIENTS WITH UNRESECTABLE OR METASTATIC MELANOMA WITH BRAF V600E OR V600K MUTATION, IN COMBINATION WITH VEMURAFENIB. COTELLIC IS NOT INDICATED FOR TREATMENT OF PATIENTS WITH WILD-TYPE BRAF MELANOMA	2	Moderate	antineoplastic agents
CRESEMBA	ISAVUCONAZONIUM SULFATE	2015-03-06	FOR THE TREATMENT OF INVASIVE ASPERGILLOSIS AND INVASIVE MUCORMYCOSIS	2	Minor	antimycotics for systemic use
CRYSVITA	BUROSUMAB-TWZA	2018-04-17	FOR THE TREATMENT OF XLINKED HYPOPHOSPHATEMIA (XLH) IN ADULT AND PEDIATRIC PATIENTS 1 YEAR OF AGE AND OLDER	2	Moderate	drugs for treatment of bone diseases
Curosurf	Poractant Alfa	1999-11-18	Curosurf is indicated for the treatment (rescue) of Respiratory Distress Syndrome (RDS) in premature infants.	2	Major	other respiratory system products
CYRAMZA	RAMUCIRUMAB	2014-04-21	INDICATED FOR THE TREATMENT OF ADVANCED GASTRIC CANCER OR GASTRO- ESOPHAGEAL JUNCTION ADENOCARCINOMA, AS A SINGLE-AGENT AFTER PRIOR FLUOROPYRIMIDINE-OR PLATINUM-CONTAINING THERAPY	2	Minor	antineoplastic agents
CYTALUX	PAFOLACIANINE SODIUM	2011-11-29	AN OPTICAL IMAGING AGENT INDICATED IN ADULT PATIENTS WITH OVARIAN CANCER AS AN ADJUNCT FOR INTRAOPERATIVE IDENTIFICATION OF MALIGNANT LESIONS.	0		diagnostic agents
Dacogen	Decitabine	2006-05-02	Provides for the treatment of myelodysplastic syndrome (MDS).	2	Minor	antineoplastic agents
DANYELZA	NAXITAMAB-GQGK	2020-11-25	IN COMBINATION WITH GRANULOCYTEMACROPHAGE COLONY- STIMULATING FACTOR (GM-CSF), FOR THE TREATMENT OF PEDIATRIC PATIENTS 1 YEAR OF AGE AND OLDER AND ADULT PATIENTS WITH RELAPSED OR REFRACTORY HIGH-RISK NEUROBLASTOMA IN THE BONE OR BONE MARROW WHO HAVE DEMONSTRATED A PARTIAL RESPONSE, MINOR RESPONSE, OR STABLE DISEASE TO PRIOR THERAPY	0		antineoplastic agents
DARZALEX	DARATUMUMAB	2015-11-16	INDICATED FOR TREATMENT OF PATIENTS WITH MULTIPLE MYELOMA WHO HAVE RECEIVED AT LEAST 3 PRIOR LINES OF THERAPY INCLUDING A PROTEASOME INHIBITOR AND AN IMMUNOMODULATORY AGENT OR ARE DOUBLE REFRACTORY TO A PROTEASOME INHIBITOR AND AN	2	Moderate	antineoplastic agents
DAURISMO	GLASDEGIB	2018-11-21	FOR THE TREATMENT OF NEWLY- DIAGNOSED ACUTE MYELOID LEUKEMIA (AML) IN ADULT PATIENTS WHO ARE > 75 YEARS OLD OR WHO HAVE COMORBIDITIES THAT PRECLUDE USE OF INTENSIVE INDUCTION CHEMOTHERAPY	2	Moderate	antineoplastic agents
DAYBUE	TROFINETIDE	2023-03-10	FOR THE TREATMENT OF RETT SYNDROME IN ADULTS AND PEDIATRIC PATIENTS 2 YEARS OF AGE AND OLDER	0 (Under review)		not assigned
DEFITELIO	DEFIBROTIDE SODIUM	2016-03-30	PEDIATRIC PATIENTS WITH HEPATIC VENO- OCCLUSIVE DISEASE (VOD), ALSO KNOWN AS SINUSOIDAL OBSTRUCTION SYNDROME	2	Minor	antithrombotic agents
DETECTNET	COPPER CU 64 DOTATATE INJECTION	2020-09-03	AS A RADIOACTIVE DIAGNOSTIC AGENT INDICATED FOR USE WITH POSITRON EMISSION TOMOGRAPHY (PET) FOR LOCALIZATION OF SOMATOSTATIN RECEPTOR POSITIVE NEUROENDOCRINE TUMORS (NETS) IN ADULTS	0		diagnostic radiopharmaceuticals
DIACOMIT	STIRIPENTOL	2018-08-20	FOR THE TREATMENT OF SEIZURES ASSOCIATED WITH DRAVET SYNDROME (DS) IN PATIENTS 2 YEARS OF AGE AND OLDER TAKING CLOBAZAM	2	Moderate	antiepileptics
DOJOLVI	TRIHEPTANOIN	2020-06-30	FOR THE TREATMENT OF PEDIATRIC AND ADULT PATIENTS WITH MOLECULARLY CONFIRMED LONG-CHAIN FATTY ACID OXIDATION DISORDERS (LC-FAOD).	2		other alimentary tract and metabolism products
DOPTELET	AVATROMBOPAG	2018-05-21	FOR TREATMENT OF THROMBOCYTOPENIA IN ADULT PATIENTS WITH CHRONIC LIVER DISEASE WHO ARE SCHEDULED TO UNDERGO A PROCEDURE	2	Moderate	antihemorrhagics
Dysport	ABOBOTULINUMTOXINA	2009-04-29	Treatment of dynamic muscle contractures in pediatric cerebral palsy patients	2		muscle relaxants
EBANGA	ANSUVIMAB-ZYKL	2020-12-21	FOR THE TREATMENT OF INFECTION CAUSED BY ZAIRE EBOLAVIRUS IN ADULT AND PEDIATRIC PATIENTS, INCLUDING NEONATES BORN TO A MOTHER WHO IS RT-PCR POSITIVE FOR ZAIRE EBOLAVIRUS INFECTION	0		immune sera and immunoglobulins
EGATEN	TRICLABENDAZOLE	2019-02-13	FOR THE TREATMENT OF FASCIOLIASIS IN PATIENTS 6 YEARS OF AGE AND OLDER	0	Major	antihelmintics
ELAHERE	MIRVETUXIMAB SORAVTANSINE-GYNX	2022-11-14	FOR THE TREATMENT OF ADULT PATIENTS WITH FRA POSITIVE, PLATINUM RESISTANT EPITHELIAL OVARIAN, FALLOPIAN TUBE, OR PRIMARY PERITONEAL CANCER WHO HAVE RECEIVED ONE TO THREE PRIOR SYSTEMIC TREATMENT REGIMENS	0		antineoplastic agents
Elaprase	idursulfase	2006-07-24	Provides for the treatment of patients with Hunter syndrome (Mucopolysaccharidosis II, MPS II).	2	Major	other alimentary tract and metabolism products
ELELYSO	TALIGLUCERASE ALFA	2012-05-01	FOR USE AS LONG-TERM ENZYME REPLACEMENT THERAPY IN PATIENTS WITH TYPE 1 GAUCHER DISEASE	2	Minor	other alimentary tract and metabolism products
Ellence	Epirubicin Hydrochloride	1999-09-15	Ellence is indicated as a component of adjuvant therapy in patients with evidence of axillary node tumor involvement following resection of primary breast cancer.	1		antineoplastic agents
ELREXFIO	ELRANATAMAB-BCMM	2023-08-14	FOR THE TREATMENT OF ADULT PATIENTS WITH RELAPSED OR REFRACTORY MULTIPLE MYELOMA WHO HAVE RECEIVED AT LEAST FOUR PRIOR LINES OF THERAPY, INCLUDING A PROTEASOME INHIBITOR, AN IMMUNOMODULATORY AGENT, AND AN ANTI-CD38 MONOCLONAL ANTIBODY.	2	Minor	antineoplastic agents
ELZONRIS	TAGRAXOFUSP-ERZS	2018-12-21	FOR THE TREATMENT OF BLASTIC PLASMACYTOID DENDRITIC CELL NEOPLASM (BPDCN) IN ADULTS AND IN PEDIATRIC PATIENTS 2 YEARS AND OLDER	0		antineoplastic agents
EMFLAZA	DEFLAZACORT	2017-02-09	FOR THE TREATMENT OF DUCHENNE MUSCULAR DYSTROPHY IN PATIENTS 5 YEARS OF AGE AND OLDER	0		corticosteroids for systemic use
EMPAVELI	PEGCETACOPLAN	2021-05-14	TREATMENT OF ADULT PATIENTS WITH PAROXYSMAL NOCTURNAL HEMOGLOBINURIA (PNH)	2		immunosuppressants
EMPLICITI	ELOTUZUMAB	2015-11-30	INDICATED IN COMBINATION WITH LENALIDOMIDE AND DEXAMETHASONE FOR THE TREATMENT OF PATIENTS WITH MULTIPLE MYELOMA WHO HAVE RECEIVED ONE TO THREE PRIOR THERAPIES	2	Major	antineoplastic agents
ENJAYMO	SUTIMLIMAB-JOME	2022-02-04	INDICATED TO DECREASE THE NEED FOR RED BLOOD CELL (RBC) TRANSFUSION DUE TO HEMOLYSIS IN ADULTS WITH COLD AGGLUTININ DISEASE (CAD).	0	Minor	immunosuppressants
ENSPRYNG	SATRALIZUMAB-MWGE	2020-08-14	FOR THE TREATMENT OF NEUROMYELITIS OPTICA SPECTRUM DISORDER (NMOSD) IN ADULT PATIENTS WHO ARE ANTI-AQUAPORIN-4 (AQP4) ANTIBODY POSITIVE	2	Moderate	immunosuppressants
EPIDIOLEX	CANNABIDIOL	2018-06-25	FOR THE TREATMENT OF SEIZURES ASSOCIATED WITH LENNOX-GASTAUT SYNDROME OR DRAVET SYNDROME IN PATIENTS TWO YEARS OF AGE AND OLDER.	2	Moderate	antiepileptics
ERWINAZE	ASPARAGINASE ERWINIA CHRYSANTHEMI	2011-11-18	FOR THE TREATMENT OF PATIENTS WITH ACUTE LYMPHOBLASTIC LEUKEMIA (ALL) WHO HAVE DEVELOPED HYPERSENSITIVITY TO E.COLI-DERIVED ASPARAGINASE.	0	Minor	Antineoplastic agents
ESBRIET	PIRFENIDONE	2014-10-15	FOR THE TREATMENT OF IDIOPATHIC PULMONARY FIBROSIS (IPF)	2	Minor	immunosuppressants
EVKEEZA	EVINACUMAB-DGNB	2021-02-11	ADJUNCT TO OTHER LOW-DENSITY LIPOPROTEIN- CHOLESTEROL (LDL-C) LOWERING THERAPIES FOR THE TREATMENT OF ADULT AND PEDIATRIC PATIENTS, AGED 12 YEARS AND OLDER, WITH HOMOZYGOUS FAMILIAL HYPERCHOLESTEROLEMIA (HOFH)	2	Moderate	lipid modifying agents
EVRYSDI	RISDIPLAM	2020-08-07	FOR THE TREATMENT OF SPINAL MUSCULAR ATROPHY (SMA) IN PATIENTS 2 MONTHS OF AGE AND OLDER	2	Moderate	other drugs for disorders of the musculo-skeletal system
Exjade	Deferasirox	2005-02-11	Exjade is indicated for the treatment of chronic iron overload due to blood transfusions (transfusional hemosiderosis) in patients 2 years of age and older.	2	Minor	all other therapeutic products
EXKIVITY	MOBOCERTINIB	2021-09-15	FOR THE TREATMENT OF ADULT PATIENTS WITH LOCALLY ADVANCED OR METASTATIC NON-SMALL CELL LUNG CANCER (NSCLC) WITH EGFR EXON 20 INSERTION MUTATIONS, AS DETECTED BY AN FDA-APPROVED TEST, WHOSE DISEASE HAS PROGRESSED ON OR AFTER PLATINUM-BASED CHEMOTHERAPY	0		antineoplastic agents
EXONDYS 51	ETEPLIRSEN	2016-09-19	FOR THE TREATMENT OF DUCHENNE MUSCULAR DYSTROPHY (DMD) IN PATIENTS WHO HAVE A CONFIRMED MUTATION OF THE DMD GENE THAT IS AMENABLE TO EXON 51 SKIPPING.	0		other drugs for disorders of the musculo-skeletal system
Extraneal	Icodextrin	2002-12-12	Extraneal is indicated for a single daily exchange for the long (8-16-hour) dwell during continuous ambulatory peritoneal dialysis (CAPD) or automated peritoneal dialysis (APD) for the management of chronic renal failure.	2	Minor	blood substitutes and perfusion solutions
EYLEA	AFLIBERCEPT	2011-11-18	FOR THE TREATMENT OF NEOVASCULAR "WET" AGE-RELATED MACULAR DEGENERATION (AMD).	2	Moderate	ophthalmologicals
FABHALTA	IPTACOPAN	2023-12-05	FOR THE TREATMENT OF ADULTS WITH PAROXYSMAL NOCTURNAL HEMOGLOBINURIA	0 (Under review)		immunosuppressants
Fabrazyme	agalsidase beta	2003-04-24	Fabry disease	2	Minor	other alimentary tract and metabolic products
FARYDAK	PANOBINOSTAT	2015-02-23	FOR THE TREATMENT OF PATIENTS WITH MULTIPLE MYELOMA (MM), WHO HAVE RECEIVED AT LEAST 2 PRIOR REGIMENS, INCLUDING BORTEZOMIB AND AN IMMUNOMODULATORY AGENT	0 (Cancelled by sponsor)	Minor	antineoplastic agents
FERRIPROX	DEFERIPRONE	2011-08-26	PROVIDES FOR THE TREATMENT OF PATIENTS WITH TRANSFUSIONAL IRON OVERLOAD DUE TO THALASSEMIA SYNDROMES WHEN CURRENT CHELATION THERAPY IS INADEQUATE	2	Minor	all other therapeutic products
FILSPARI	SPARSENTAN	2023-02-17	TO REDUCE PROTEINURIA IN ADULTS WITH PRIMARY IMMUNOGLOBULIN A NEPHROPATHY (IGAN) AT RISK OF RAPID DISEASE PROGRESSION, GENERALLY A URINE PROTEIN TO CREATININE RATIO (UPCR) =1.5 G/G	0		not assigned
FILSUVEZ	BIRCH TRITERPENES	2023-12-18	FOR THE TREATMENT OF WOUNDS ASSOCIATED WITH DYSTROPHIC AND JUNCTIONAL EPIDERMOLYSIS BULLOSA IN ADULT AND PEDIATRIC PATIENTS 6 MONTHS OF AGE AND OLDER.	0	Minor	preparations for treatment of wounds and ulcers
Firazyr	Icatibant acetate	2011-08-25	Provides for the treatment of acute attacks of hereditry angioedema in adults 18 years of age and older	2	Moderate	other hematological agents
FIRDAPSE	AMIFAMPRIDINE	2018-11-28	FOR THE TREATMENT OF LAMBERT-EATON MYASTHENIC SYNDROME (LEMS) IN ADULTS	2	Minor	other nervous system drugs
FOLOTYN	PRALATREXATE INJECTION 20MG/1ML40MG/2ML	2009-09-24	RELAPSED OR REFRACTORY PERIPERAL T-CELL LYMPHOMA	2	Minor	antineoplastic agents
GALAFOLD	MIGALASTAT	2018-08-10	FOR THE TREATMENT OF ADULTS WITH A CONFIRMED DIAGNOSIS OF FABRY DISEASE AND AN AMENABLE GALACTOSIDASE ALPHA GENE (GLA) VARIANT BASED ON IN VITRO ASSAY DATA	2	Moderate	other alimentary tract and metabolism products
GAMIFANT	EMAPALUMAB-LZSG	2018-11-20	FOR THE TREATMENT OF ADULT AND PEDIATRIC (NEWBORN AND OLDER) PATIENTS WITH PRIMARY HEMOPHAGOCYTIC LYMPHOHISTIOCYTOSIS (HLH) WITH REFRACTORY, RECURRENT OR PROGRESSIVE DISEASE OR INTOLERANCE WITH CONVENTIONAL HLH THERAPY	0 (Cancelled by sponsor)		immunosuppressants
GATTEX/Revestive	TEDUGLUTIDE	2012-12-21	INDICATED FOR THE TREATMENT OF ADULT PATIENTS WITH SHORT BOWEL SYNDROME (SBS) WHO ARE DEPENDENT ON PARENTERAL SUPPORT	2	Moderate	other alimentary tract and metabolism products
GAVRETO	PRALSETINIB	2020-09-04	FOR THE TREATMENT OF ADULT PATIENTS WITH METASTATIC RET FUSION-POSITIVE NON-SMALL CELL LUNG CANCER (NSCLC) AS DETECTED BY AN FDA APPROVED TEST	2	Minor	antineoplastic agents
GAZYVA	OBINUTUZUMAB	2013-11-01	FOR THE TREATMENT OF PATIENTS WITH PREVIOUSLY UNTREATED CHRONIC LYMPHOCYTIC LEUKEMIA IN COMBINATION WITH CHLORAMBUCIL	2	Major	antineoplastic agents
GILOTRIF	AFATINIB	2013-07-12	FIRST-LINE TREATMENT OF PATIENTS WITH METASTATIC NON-SMALL CELL LUNG CANCER (NSCLC) WHOSE TUMORS HAVE EPIDERMAL GROWTH FACTOR RECEPTOR (EGFR) EXON 19 DELETIONS OR EXON 21 (L858R) SUBSTITUTION MUTATIONS AS DETECTED BY AN FDA-APPROVED TEST	2	Minor	antineoplastic agents
GIVLAARI	GIVOSIRAN	2019-11-20	FOR THE TREATMENT OF ADULTS WITH ACUTE HEPATIC PORPHYRIA (AHP)	2	Major	other alimentary tract and metabolism products
Gleevec	Imatinib Mesylate	2001-05-10	Gleevec is indicated for the treatment of patients with chronic myeloid leukemia (CML) in blast crisis, accelerated phase, or in chronic phase after failure of interferon-alpha therapy.	2	Major	antineoplastic agents
Hemgenix	etranacogene dezaparvovec	2022-11-22	Hemophilia B	2		other hematological agents
HEMLIBRA	EMICIZUMAB-KXWH	2017-11-16	FOR ROUTINE PROPHYLAXIS TO PREVENT OR REDUCE THE FREQUENCY OF BLEEDING EPISODES IN ADULT AND PEDIATRIC PATIENTS WITH HEMOPHILIA A (CONGENITAL FACTOR VIII DEFICIENCY) WITH FACTOR VIII INHIBITORS	2	Major	antihemorrhagics
HETLIOZ	TASIMELTEON	2014-01-31	FOR NON-24 HOUR SLEEP-WAKE DISORDER IN BLIND PATIENTS WITHOUT LIGHT PERCEPTION	0		psycholeptics
ICLUSIG	PONATINIB	2012-12-14	INDICATED FOR THE TREATMENT OF ADULT PATIENTS WITH CHRONIC PHASE, ACCELERATED PHASE, OR BLAST PHASE CHRONIC MYELOID LEUKEMIA (CML) THAT IS RESISTANT OR INTOLERANT TO PRIOR TYROSINE KINASE INHIBITOR THERAPY OR PHILADELPHIA CHROMOSOME POSITIVE ACUTE LYMPHOBLASTIC LEUKEMIA (PH+ALL) THAT IS RESISTANT OR INTOLERANT TO PRIOR TYROSINE KINASE INHIBITOR THERAPY	2	Moderate	antineoplastic agents
Idelvion	coagulation Factor IX (Recombinant)	2016-03-04	hemophilia B	2	Minor	antihemorrhagics
IDHIFA	ENASIDENIB	2017-08-01	FOR THE TREATMENT OF ADULT PATIENTS WITH RELAPSED OR REFRACTORY ACUTE MYELOID LEUKEMIA (AML) WITH AN ISOCITRATE DEHYDROGENASE-2 (IDH2) MUTATION AS DETECTED BY AN FDA-APPROVED TEST	2		antineoplastic agents
Ilaris	Canakinumab	2009-06-17	TREATMENT OF CRYOPYRIN ASSOCIATED PERIODIC SYNDROME (CAPS) IN PEDIATRICS AND ADULTS	2	Major	immunosuppressants
IMBRUVICA	IBRUTINIB	2013-11-13	TREATMENT OF PATIENTS WITH MANTLE CELL LYMPHOMA (MCL)	2	Major	antineoplastic agents
IMCIVREE	SETMELANOTIDE	2020-11-25	FOR CHRONIC WEIGHT MANAGEMENT IN ADULT AND PEDIATRIC PATIENTS 6 YEARS OF AGE AND OLDER WITH OBESITY DUE TO PROOPIOMELANOCORTIN (POMC), PROPROTEIN CONVERTASE SUBTILISIN/KEXIN TYPE 1 (PCSK1), OR LEPTIN RECEPTOR (LEPR) DEFICIENCY CONFIRMED BY GENETIC TESTING DEMONSTRATING VARIANTS IN POMC, PCSK1, OR LEPR GENES THAT ARE INTERPRETED AS PATHOGENIC, LIKELY PATHOGENIC, OR OF UNCERTAIN	2	Minor	antiobesity preparations, excluding diet products
IMJUDO	TREMELIMUMAB-ACTL	2022-10-21	IN COMBINATION WITH DURVALUMAB, FOR THE TREATMENT OF ADULT PATIENTS WITH UNRESECTABLE HEPATOCELLULAR CARCINOMA (UHCC)	2	Minor	antineoplastic agents
IMPAVIDO	MILTEFOSINE	2014-03-19	FOR TREATMENT OF VISCERAL LEISHMANIASIS DUE TO LEISHMANIA DONOVANI, CUTANEOUS LEISHMANIASIS DUE TO LEISHMANIA BRAZILIENSIS, LEISHMANIA GUYANENSIS, AND LEISHMANIA PANAMENSIS AND MUCOSAL LEISHMANIASIS DUE TO LEISHMANIA BRAZILIENSIS	0		antiprotozoals
Increlex	Mecasermin [rDNA origin]	2005-08-30	Increlex is indicated for the long-term treatment of growth failure in children with severe primary IGF-1 deficiency (Primary IGFD) or with growth hormone (GH) gene deletion who have developed neutralizing antibodies to growth hormone.	2	Moderate	anterior pituitary lobe hormones and analogues
INMAZEB	ATOLTIVIMAB, MAFTIVIMAB, AND ODESIVIMAB-EBGN	2020-10-14	FOR THE TREATMENT OF INFECTION CAUSED BY ZAIRE EBOLAVIRUS IN ADULT AND PEDIATRIC PATIENTS, INCLUDING NEONATES BORN TO A MOTHER WHO IS RT-PCR POSITIVE FOR ZAIRE EBOLAVIRUS INFECTION	0		not assigned
INOmax	Nitric Oxide	1999-12-23	INOmax is indicated an an conjunction with ventilatory support and other appropriate agents, is indicated for the treatment of term and near-term (>34 weeks) neonates with hypoxic respiratory failure associated with clinical or echocardiographic evidence or pulmonary hypertension, where it improves oxygenation and reduces the need for extracorporeal membrane oxygenation.	2	Minor	other respiratory system products
INQOVI	DECITABINE AND CEDAZURIDINE	2020-07-07	FOR THE TREATMENT OF ADULT PATIENTS WITH MYELODYSPLASTIC SYNDROMES (MDS), INCLUDING PREVIOUSLY TREATED AND UNTREATED, DE NOVO AND SECONDARY MDS WITH THE FOLLOWING FRENCH-AMERICAN- BRITISH SUBTYPES (REFRACTORY ANEMIA, REFRACTORY ANEMIA WITH RINGED SIDEROBLASTS, REFRACTORY ANEMIA WITH EXCESS BLASTS, AND CHRONIC MYELOMONOCYTIC LEUKEMIA [CMML]) AND INTERMEDIATE-1, INTERMEDIATE-2, AND HIGH-RISK INTERN…	2	Minor	antineoplastic agents
INREBIC	FEDRATINIB	2019-08-16	FOR THE TREATMENT OF ADULT PATIENTS WITH INTERMEDIATE-2 OR HIGH-RISK PRIMARY OR SECONDARY (POSTPOLYCYTHEMIA VERA OR POST-ESSENTIAL THROMBOCYTHEMIA) MYELOFIBROSIS (MF)	2		antineoplastic agents
Iplex	Mecasermin Rinfabate [rDNA Origin]	2005-12-12	Iplex is indicated for the treatment of growth failure in children with severe primary IGF-1 deficiency (Primary IGFD) or with growth hormone (GH) gene deletion who have developed neutralizing antibodies to growth hormone.	0	Minor	pituitary and hypothalamic hormones and analogues
ISTURISA	OSILODROSTAT	2020-03-06	FOR TREATMENT OF ADULT PATIENTS WITH CUSHING’S DISEASE FOR WHOM PITUITARY SURGERY IS NOT AN OPTION OR HAS NOT BEEN CURATIVE	0 (Under review)	Minor	corticosteroids for systemic use
JAKAFI	RUXOLITINIB	2011-11-16	PROVIDES FOR THE TREATMENT OF PATIENTS WITH INTERMEDIATE OR HIGH-RISK MYELOFIBROSIS, INCLUDING PRIMARY MYELOFIBROSIS, POST-POLYCYTHEMIA VERA MYELOFIBROSIS AND POST-ESSENTIALTHROMBOCYTHEMIA MYELOFIBROSIS.	2	Moderate	antineoplastic agents
JAYPIRCA	PIRTOBRUTINIB	2023-01-27	FOR THE TREATMENT OF ADULT PATIENTS WITH RELAPSED OR REFRACTORY MANTLE CELL	0		antineoplastic agents
JOENJA	LENIOLISIB PHOSPHATE	2023-03-24	FOR THE TREATMENT OF ACTIVATED PHOSPHOINOSITIDE 3- KINASE DELTA (PI3KD) SYNDROME (APDS) IN ADULT AND PEDIATRIC PATIENTS 12 YEARS OF AGE AND OLDER	0 (Under review)		immunostimulants
JUXTAPID	LOMITAPIDE	2012-12-21	INDICATED AS AN ADJUNCT TO A LOW- FAT DIET AND OTHER LIPID-LOWERING TREATMENTS, INCLUDING LDL APHERESIS WHERE AVAILABLE, TO REDUCE LOW-DENSITY LIPOPROTEIN CHOLESTEROL (LDL-C), TOTAL CHOLESTEROL (TC), APOLIPOPROTEIN B (APO B), AND NON-HIGHDENSITY LIPOPROTEIN CHOLESTEROL (NON-HDL-C) IN PATIENTS WITH HOMOZYGOUS FAMILIAL HYPERCHOLESTEROLEMIA (HOFH)	2	Moderate	lipid modifying agents
KALBITOR	ECALLANTIDE	2009-12-01	Treatment of hereditary angioedema	0		other hematological agents
KALYDECO	IVACAFTOR	2012-01-31	FOR THE TREATMENT OF CYSTIC FIBROSIS IN PATIENTS AGE 6 YEARS AND OLDER WHO HAVE A G551D MUTATION IN THE CFTR GENE	2	Major	other respiratory system products
KANUMA	SEBELIPASE ALFA	2015-12-08	INDICATED FOR THE TREATMENT OF PATIENTS WITH A DIAGNOSIS OF LYSOSOMAL ACID LIPASE (LAL) DEFICIENCY	2	Major	other alimentary tract and metabolism products
KEYTRUDA	PEMBROLIZUMAB	2014-09-04	FOR THE TREATMENT OF PATIENTS WITH UNRESECTABLE OR METASTATIC MELANOMA AND DISEASE PROGRESSION FOLLOWING IPILIMUMAB AND, IF BRAF V600 MUTATION POSITIVE, A BRAF INHIBITOR	2	Major	antineoplastic agents
KIMMTRAK	TEBENTAFUSP-TEBN	2022-01-25	FOR THE TREATMENT OF HLAA* 02:01-POSITIVE ADULT PATIENTS WITH UNRESECTABLE OR METASTATIC UVEAL MELANOMA.	2	Moderate	antineoplastic agents
KOSELUGO	SELUMETINIB	2020-04-10	FOR THE TREATMENT OF PEDIATRIC PATIENTS 2 YEARS OF AGE AND OLDER WITH NEUROFIBROMATOSIS TYPE 1 (NF1) WHO HAVE SYMPTOMATIC, INOPERABLE PLEXIFORM NEUROFIBROMAS (PN).	2		antineoplastic agents
KRAZATI	ADAGRASIB	2022-12-12	FOR TREATMENT OF ADULT PATIENTS WITH KRAS G12C- MUTATED LOCALLY ADVANCED OR METASTATIC NON-SMALL CELL LUNG CANCER (NSCLC), AS DETERMINED BY AN FDA APPROVED TEST, WHO HAVE RECEIVED AT LEAST ONE PRIOR SYSTEMIC THERAPY.	0		Antineoplastic agents
KRINTAFEL	TAFENOQUINE	2018-07-20	FOR THE RADICAL CURE (PREVENTION OF RELAPSE) OF PLASMODIUM VIVAX MALARIA IN PATIENTS AGED 16 YEARS AND OLDER WHO ARE RECEIVING APPROPRIATE ANTIMALARIAL THERAPY FOR ACUTE P. VIVAX INFECTION	0		antiprotozoals
KRYSTEXXA	PEGLOTICASE	2010-09-14	PROVIDES FOR THE TREATMENT OF INTRAVENOUS INFUSION INTENDED FOR PATIENTS WITH TREATMENT FAILURE GOUT TO CONTROL HYPERURICEMIA AND MANAGE THE SIGNS AND SYMPTOMS OF GOUT	0	Minor	antigout preparations
Kuvan	sapropterin dihydrochloride	2007-12-13	Provides for the reduction of blood phenylalanine (Phe) levels in patients with hyperphenylalaninemia (HPA) due to tetrahydrobiopterin- (BH4-) responsive Phenylketonuria (PKU).	2	Major	other alimentary tract and metabolism products
Kymriah	Tisagenlecleucel	2017-08-30	B-cell acute lymphoblastic leukaemia; Diffuse large B-cell lymphoma	2	Moderate	antineoplastic agents
KYNAMRO	MIPOMERSEN SODIUM	2013-01-29	ADJUNCT TO LIPID-LOWERING MEDICATIONS AND DIET TO REDUCE LOW DENSITY LIPOPROTEIN-CHOLESTEROL (LDL-C), APOLIPOPROTEIN B (APO B), TOTAL CHOLESTEROL (TC), AND NON-HIGH DENSITY LIPOPROTEINCHOLESTEROL (NON-HDL-C) IN PATIENTS WITH HOMOZYGOUS FAMILIAL HYPERCHOLESTEROLEMIA (HOFH)	0		lipid modifying agents
KYPROLIS	CARFILZOMIB	2012-07-20	PROVIDES FOR THE TREATMENT OF PATIENTS WITH MULTIPLE MYELOMA WHO HAVE RECEIVED AT LEAST TWO PRIOR THERAPIES INCLUDING BORTEZOMIB AND AN IMMUNOMODULATORY AGENT AND HAVE DEMONSTRATED DISEASE PROGRESSION ON OR WITHIN 60 DAYS OF COMPLETION OF THE LAST THERAPY	2	Moderate	antineoplastic agents
LAMPIT	NIFURTIMOX	2020-08-06	FOR THE TREATMENT OF CHAGAS DISEASE IN PEDIATRIC PATIENTS BIRTH TO LESS THAN 18 YEARS OF AGE AND WEIGHING AT LEAST 2.5 KG	0		antiprotozoals
LAMZEDE	VELMANASE ALFA-TYCV	2023-02-16	FOR THE TREATMENT OF THE NON-CENTRAL NERVOUS SYSTEM MANIFESTATIONS OF ALPHA-MANNOSIDOSIS IN ADULT AND PEDIATRIC PATIENTS.	0	Minor	other alimentary tract and metabolism products
LARTRUVO	OLARATUMAB	2016-10-19	FOR THE TREATMENT OF ADULT PATIENTS WITH SOFT TISSUE SARCOMA (STS) WITH A HISTOLOGIC SUBTYPE FOR WHICH AN ANTHRACYCLINE-CONTAINING REGIMEN IS APPROPRIATE AND WHICH IS NOT AMENABLE TO CURATIVE TREATMENT WITH RADIOTHERAPY OR SURGERY	2	Moderate	antineoplastic agents
LENVIMA	LENVATINIB	2015-02-13	FOR THE TREATMENT OF PATIENTS WITH LOCALLY RECURRENT OR METASTATIC, PROGRESSIVE, RADIOACTIVE IODINEREFRACTORY DIFFERENTIATED THYROID CANCER	2	Moderate	antineoplastic agents
Letairis/ambrisentan	ambrisentan	2007-06-15	Provides for the treatment of pulmonary arterial hypertension (WHO Group I) in patients with WHO class II or III symptoms to improve exercise capacity and delay clinical worsening.	2	Minor	antihypertensives
Leustatin	cladribine	1993-03-18	hairy cell leukaemia	2	Major	antineoplastic agents
LIVMARLI	MARALIXIBAT	2021-09-29	FOR THE TREATMENT OF CHOLESTATIC PRURITUS IN PATIENTS WITH ALAGILLE SYNDROME (ALGS) 1 YEAR OF AGE AND OLDER.	2		bile and liver therapy
LIVTENCITY	MARIBAVIR	2021-11-23	FOR THE TREATMENT OF ADULTS AND PEDIATRIC PATIENTS (12 YEARS OF AGE AND OLDER AND WEIGHING AT LEAST 35 KG) WITH POST-TRANSPLANT CMV INFECTION/DISEASE THAT	2	Minor	antivirals for systemic use
LOQTORZI	TORIPALIMAB-TPZI	2023-10-27	LOQTORZI, IN COMBINATION WITH CISPLATIN AND GEMCITABINE, FOR FIRST-LINE TREATMENT OF ADULTS WITH METASTATIC OR WITH RECURRENT, LOCALLY ADVANCED NASOPHARYNGEAL CARCINOMA (NPC); AND LOQTORZI, AS A SINGLE AGENT, FOR THE TREATMENT OF ADULTS WITH RECURRENT UNRESECTABLE OR METASTATIC NPC WITH DISEASE PROGRESSION ON OR AFTER A PLATINUM-CONTAINING CHEMOTHERAPY.	0		antineoplastic agents
LORBRENA	LORLATINIB	2018-11-02	FOR THE TREATMENT OF PATIENTS WITH ANAPLASTIC LYMPHOMA KINASE (ALK)- POSITIVE METASTATIC NON-SMALL CELL LUNG CANCER (NSCLC) WHOSE DISEASE HAS PROGRESSED ON: • CRIZOTINIB AND AT LEAST ONE OTHER ALK INHIBITOR FOR METASTATIC DISEASE; OR • ALECTINIB AS THE FIRST ALK INHIBITOR THERAPY FOR METASTATIC DISEASE; OR • CERITINIB AS THE FIRST ALK INHIBITOR THERAPY FOR METASTATIC DISEASE	2	Moderate	antineoplastic agents
LUMAKRAS	SOTORASIB	2021-05-28	FOR THE TREATMENT OF ADULT PATIENTS WITH KRAS G12C- MUTATED LOCALLY ADVANCED OR METASTATIC NON-SMALL CELL LUNG CANCER (NSCLC), AS DETERMINED BY AN FDA- APPROVED TEST, WHO HAVE RECEIVED AT LEAST ONE PRIOR SYSTEMIC THERAPY	2	Minor	antineoplastic agents
LUMOXITI	MOXETUMOMAB PASUDOTOX-TD	2018-09-13	FOR TREATMENT OF ADULT PATIENTS WITH RELAPSED OR REFRACTORY HAIRY CELL LEUKEMIA (HCL) WHO RECEIVED AT LEAST TWO PRIOR SYSTEMIC THERAPIES, INCLUDING TREATMENT WITH A PURINE NUCLEOSIDE ANALOG (PNA)	0		antineoplastic agents
LUNSUMIO	MOSUNETUZUMAB-AXGB	2022-12-22	FOR THE TREATMENT OF ADULT PATIENTS WITH RELAPSED OR REFRACTORY FOLLICULAR LYMPHOMA AFTER TWO OR MORE LINES OF SYSTEMIC THERAPY	0		antineoplastic agents
LUTATHERA	LUTETIUM LU 177 DOTATATE	2018-01-26	FOR THE TREATMENT OF SOMATOSTATIN RECEPTOR POSITIVE GEP-NETS INCLUDING FOREGUT, MIDGUT, AND HINDGUT NEUROENDOCRINE TUMORS IN ADULTS	2	Moderate	therapeutic radiopharmaceuticals
Luxturna	Voretigene neparvovec	2017-12-19	Retinal dystrophy	2	Major	ophthalmologicals
LYNPARZA	OLAPARIB	2014-12-19	SUSPECTED DELETERIOUS GERMLINE BRCA MUTATED ADVANCED OVARIAN CANCER WHO HAVE BEEN TREATED WITH THREE OR MORE PRIOR LINES OF CHEMOTHERAPY	2	Moderate	antineoplastic agents
LYTGOBI	FUTIBATINIB	2022-09-30	FOR THE TREATMENT OF ADULT PATIENTS WITH PREVIOUSLY TREATED, UNRESECTABLE, LOCALLY ADVANCED OR METASTATIC INTRAHEPATIC CHOLANGIOCARCINOMA HARBORING FIBROBLAST GROWTH FACTOR RECEPTOR 2 (FGFR2) GENE FUSIONS OR OTHER REARRANGEMENTS	0	Minor	antineoplastic agents
MACRILEN	MACIMORELIN ACETATE	2017-12-20	FOR THE DIAGNOSIS OF ADULT GROWTH HORMONE DEFICIENCY	0	Minor	diagnostic agents
Mar-Trientine	Trientine	1985-11-08	Wilson’s disease	2	Moderate	other alimentary tract and metabolism products
Maviret	Glecaprevir, Pibrentasvir	2019-04-30	Hepatitis C	2	Moderate	antivirals for systemic use
MEKINIST	TRAMETINIB	2013-05-29	TREATMENT OF PATIENTS WITH UNRESECTABLE OR METASTATIC MELANOMA WITH BRAF V600E OR V600K MUTATIONS	2	Major	antineoplastic agents
MEKTOVI	BINIMETINIB	2018-06-27	IN COMBINATION WITH ENCORAFENIB, FOR THE TREATMENT OF PATIENTS WITH UNRESECTABLE OR METASTATIC MELANOMA WITH A BRAF V600E OR V600K MUTATION, AS DETECTED BY AN FDA- APPROVED TEST	2	Minor	antineoplastic agents
MEPSEVII	VESTRONIDASE ALFA-VJBK	2017-11-15	FOR THE TREATMENT OF MUCOPOLYSACCHARIDOSIS TYPE VII (MPS VII, SLY SYNDROME)	0		other alimentary tract and metabolism products
MONJUVI/Minjuvi	TAFASITAMAB-CXIX	2020-07-31	IN COMBINATION WITH LENALIDOMIDE FOR THE TREATMENT OF ADULT PATIENTS WITH RELAPSED OR REFRACTORY DIFFUSE LARGE B-CELL LYMPHOMA (DLBCL) NOTOTHERWISE SPECIFIED, INCLUDING DLBCL ARISING FROM LOW GRADE LYMPHOMA, AND WHO ARE NOT ELIGIBLE FOR AUTOLOGOUS STEM CELL TRANSPLANT (ASCT)	2	Minor	antineoplastic agents
MOZ0BIL	PLERIXAFOR	2008-12-15	PROVIDES FOR STEM CELL MOBILIZATION	2	Moderate	immunostimulants
MYALEPT	METRELEPTIN	2014-02-24	INDICATED AS AN ADJUNCT TO DIET AS REPLACEMENT THERAPY TO TREAT THE COMPLICATIONS OF LEPTIN DEFICIENCY IN PATIENTS WITH CONGENITAL OR ACQUIRED GENERALIZED LIPODYSTROPHY	2		other alimentary tract and metabolism products
Mylotarg	Gemtuzumab Ozogamicin	2000-05-17	Mylotarg is indicated for the treatment of patients with CD33 positiveacute myeloid leukemia in first relapse who are 60 years of age or older and who are not considered candidates for cytotoxic chemotherapy.	2	Minor	antineoplastic agents
Myozyme	alglucosidase alfa	2006-04-28	Provides for the treatment of Pompe disease (GAA deficiency).	2	Major	other alimentary tract and metabolic products
Naglazyme	Galsulfase	2005-05-31	Treatment of patients with Mucopolysaccharidosis VI (MPS VI)	2	Major	other alimentary tract and metabolism products
NATPARA	PARATHYROID HORMONE	2015-01-23	INDICATED AS AN ADJUNCT TO CALCIUM AND VITAMIN D TO CONTROL HYPOCALCEMIA IN PATIENTS WITH HYPOPARATHYROIDISM	0	Minor	calcium homeostasis
NETSPOT	KIT FOR THE PREPARATION OF GALLIUM GA 68 DOTATATE INJECTION	2016-06-01	THIS PROVIDES FOR THE USE AFTER RADIOLABELING WITH GA 68, WITH POSITRON EMISSION TOMOGRAPHY (PET) FOR LOCALIZATION OF SOMATOSTATIN RECEPTOR POSITIVE NEUROENDOCRINE TUMORS (NETS) IN ADULT AND PEDIATRIC PATIENTS	2		diagnostic radiopharmaceuticals
Nexavar	Sorafenib Tosylate	2005-12-20	Nexavar is indicated for the treatment of patients with advanced renal cell carcinoma	2	Major	antineoplastic agents
NEXOBRID	DEBRASE	2022-12-28	FOR ESCHAR REMOVAL IN ADULTS WITH DEEP PARTIAL THICKNESS (DPT) AND/OR FULL THICKNESS (FT) THERMAL BURNS	0		preparations for treatment of wounds and ulcers
NEXVIAZYME	AVALGLUCOSIDASE ALFA- NGPT	2021-08-06	FOR THE TREATMENT OF PATIENTS 1 YEAR OF AGE AND OLDER WITH LATE-ONSET POMPE DISEASE (LYSOSOMAL ACID ALPHA-GLUCOSIDASE [GAA] DEFICIENCY).	2	Minor	other alimentary tract and metabolism products
NGENLA (SOMATROGON-GHLA)	SOMATROGON-GHLA	2023-06-27	FOR THE TREATMENT OF PEDIATRIC PATIENTS AGED 3 YEARS AND OLDER WHO HAVE GROWTH FAILURE DUE TO AN INADEQUATE SECRETION OF ENDOGENOUS GROWTH HORMONE.	2	Minor	pituitary and hypothalamic hormones and analogues
NINLARO	IXAZOMIB	2015-11-20	FOR THE TREATMENT OF PATIENTS WITH MULTIPLE MYELOMA WHO HAVE RECEIVED AT LEAST ONE PRIOR THERAPY	2	Minor	antineoplastic agents
NORTHERA	DROXIDOPA	2014-02-18	FOR THE TREATMENT OF ORTHOSTATIC DIZZINESS, LIGHTHEADEDNESS, OR THE “FEELING THAT YOU ARE ABOUT TO BLACK OUT” IN ADULT PATIENTS WITH SYMPTOMATIC NEUROGENIC ORTHOSTATIC HYPOTENSION CAUSED BY PRIMARY AUTONOMIC FAILURE (PARKINSON'S DISEASE, MULTIPLE SYSTEM ATROPHY, AND PURE AUTONOMIC FAILURE), DOPAMINE BETA-HYDROXYLASE DEFICIENCY, AND NON-DIABETIC AUTONOMIC NEUROPATHY	0		cardiac therapy
NPLATE	ROMIPLOSTIM	2008-08-22	PROVIDES TREATMENT FOR IDIOPATHIC (IMMUNE) THROMBOCYTOPENIC PURPURA.	2	Major	antihemorrhagics
NULIBRY	FOSDENOPTERIN	2021-02-26	TO REDUCE THE RISK OF MORTALITY IN PATIENTS WITH MOLYBDENUM COFACTOR DEFICIENCY (MOCD) TYPE A	0		other alimentary tract and metabolism products
NULOJIX	BELATACEPT	2011-06-15	PROPHYLAXIS OF ORGAN REJECTION IN ADULT PATIENTS RECEIVING A KIDNEY TRANSPLANT	0	Minor	immunosuppressants
NutreStore	L-Glutamine	2004-10-06	NutreStore is indicated for the treatment of short bowel syndrome in patients receiving specialized nutritional support when used in conjunction with a recombinant human growth that is approved for this indication.	0		other alimentary tract and metabolism products
Obizur	Antihemophilic Factor (Recombinant) Porcine Sequence	2014-10-23	hemophilia A (congenital factor VIII deficiency)	2		antihemorrhagics
OCALIVA	OBETICHOLIC ACID	2016-05-27	FOR THE TREATMENT OF PRIMARY BILIARY CHOLANGITIS (PBC) IN COMBINATION WITH URSODEOXYCHOLIC ACID (UDCA) IN ADULTS WITH AN INADEQUATE RESPONSE TO UDCA, OR AS MONOTHERAPY IN ADULTS UNABLE TO TOLERATE UDCA	2	Moderate	bile and liver therapy
OFEV	NINTEDANIB	2014-10-15	FOR THE TREATMENT OF IDIOPATHIC PULMONARY FIBROSIS (IPF)	2	Minor	antineoplastic agents
OGSIVEO	NIROGACESTAT	2023-11-27	FOR ADULT PATIENTS WITH PROGRESSING DESMOID TUMORS WHO REQUIRE SYSTEMIC TREATMENT.	0		not assigned
OJJAARA	MOMELOTINIB	2023-09-15	FOR THE TREATMENT OF INTERMEDIATE OR HIGH-RISK MYELOFIBROSIS (MF), INCLUDING PRIMARY MF OR SECONDARY MF (POST-POLYCYTHEMIA VERA AND POST- ESSENTIAL THROMBOCYTHEMIA), IN ADULTS WITH ANEMIA.	0 (Under review)		antineoplastic agents
OMEGAVEN	FISH OIL TRIGLYCERIDES	2018-07-27	INJECTABLE EMULSION INDICATED AS A SOURCE OF CALORIES AND FATTY ACIDS IN PEDIATRIC PATIENTS WITH PARENTERAL NUTRITION-ASSOCIATED CHOLESTASIS	0		lipid modifying agents
OMVOH	MIRIKIZUMAB-MRKZ	2023-10-26	FOR ADULT PATIENTS WITH MODERATELY TO SEVERELY ACTIVE ULCERATIVE COLITIS (UC)	2	Minor	immunosuppressants
ONFI	CLOBAZAM	2011-10-14	PROVIDES ADJUNCTIVE TREATMENT OF SEIZURES ASSOCIATED WITH LENNOX-GASTAUT SYNDROME (LGS) IN PATIENTS 2 YEARS OF AGE OR ORDER	1		psycholeptics
ONPATTRO	PATISIRAN	2018-08-10	FOR THE TREATMENT OF THE POLYNEUROPATHY OF HEREDITARY TRANSTHYRETIN-MEDIATED AMYLOIDOSIS IN ADULTS	2	Moderate	other nervous system drugs
OPDIVO	NIVOLUMAB	2014-12-22	FOR THE TREATMENT OF UNRESECTABLE OR METASTATIC MELANOMA AND DISEASE PROGRESSION FOLLOWING IPILIMUMAB AND, IF BRAF V600 MUTATION POSITIVE, A BRAF INHIBITOR	2	Major	antineoplastic agents
OPDUALAG	NIVOLUMAB AND RELATLIMAB-RMBW	2022-03-18	FOR THE TREATMENT OF ADULT AND PEDIATRIC PATIENTS 12 YEARS OF AGE OR OLDER WITH UNRESECTABLE OR METASTATIC MELANOMA	2	Minor	antineoplastic agents
OPSUMIT	MACITENTAN	2013-10-18	FOR THE TREATMENT OF PULMONARY ARTERIAL HYPERTENSION (PAH, WHO GROUP I) TO DELAY DISEASE PROGRESSION.	2	Minor	antihypertensives
ORKAMBI	LUMACAFTOR/IVACAFTOR	2015-07-02	FOR THE TREATMENT OF CYSTIC FIBROSIS (CF) IN PATIENTS AGE 12 YEARS AND OLDER WHO ARE HOMOZYGOUS FOR THE F508DEL MUTATION IN THE CFTR GENE	2	Moderate	other respiratory system products
ORLADEYO	BEROTRALSTAT	2020-12-03	S FOR PROPHYLAXIS TO PREVENT ATTACKS OF HEREDITARY ANGIOEDEMA (HAE) IN ADULTS AND PEDIATRIC PATIENTS 12 YEARS AND OLDER	2	Minor	other hematological agents
OXBRYTA	VOXELOTOR	2019-11-25	FOR THE TREATMENT OF SICKLE CELL DISEASE IN ADULTS AND PEDIATRIC PATIENTS 12 YEARS OF AGE AND OLDER.	0	Minor	other hematological agents
OXERVATE	CENEGERMIN-BKBJ	2018-08-22	FOR TREATMENT OF NEUROTROPHIC KERATITIS	2	Minor	ophthalmologicals
OXLUMO	LUMASIRAN	2020-11-23	FOR THE TREATMENT OF PRIMARY HYPEROXALURIA TYPE 1 (PH1) TO LOWER URINARY OXALATE LEVELS IN PEDIATRIC AND ADULT PATIENTS	2	Moderate	other alimentary tract and metabolism products
PALYNZIQ	PEGVALIASE-PQPZ	2018-05-24	INDICATED TO REDUCE BLOOD PHENYLALANINE CONCENTRATIONS IN ADULT PATIENTS WITH PHENYLKETONURIA (PKU) WHO HAVE UNCONTROLLED BLOOD PHENYLALANINE CONCENTRATIONS GREATER THAN 600 MICROMOL/L ON EXISTING MANAGEMENT	2		other alimentary tract and metabolism products
Panretin	Alitretinoin	1999-02-02	Panretin is indicated for the treatment of cutaneous lesions in patients with AIDS-related Kaposi’s sarcoma.	2		antineoplastic agents
PEMAZYRE	Pemigatinib	2020-04-17	FOR THE TREATMENT OF ADULTS WITH PREVIOUSLY TREATED, UNRESECTABLE LOCALLY ADVANCED OR METASTATIC CHOLANGIOCARCINOMA WITH A FIBROBLAST GROWTH FACTOR RECEPTOR 2 (FGFR2) FUSION OR OTHER REARRANGEMENT AS DETECTED BY AN FDA-APPROVED TEST.	2	Minor	antineoplastic agents
Pentetate Calcium Trisodium	Pentetate Calcium Trisodium	2004-11-08	Pentetate Calcium Trisodium is indicated for the treatment of internal contamination with plutonium, americium or curium to increase the rates of elimination.	0		diagnostic radiopharmaceuticals
Pentetate Zinc Trisodium	Pentetate Zinc Trisodium	2004-11-08	Pentetate Zinc Trisodium is indicated for the treatment of internal contamination with plutonium, americium or curium to increase the rates of elimination.	0		diagnostic radiopharmaceuticals
PEPAXTO	MELPHALAN FLUFENAMIDE	2021-02-26	IN COMBINATION WITH DEXAMETHASONE FOR THE TREATMENT OF ADULT PATIENTS WITH RELAPSED OR REFRACTORY MULTIPLE MYELOMA WHO HAVE RECEIVED AT LEAST FOUR PRIOR LINES OF THERAPY AND WHOSE DISEASE IS REFRACTORY TO AT LEAST ONE PROTEASOME INHIBITOR, ONE IMMUNOMODULATORY AGENT, AND ONE CD-38 DIRECTED	1	Minor	antineoplastic agents
Photofrin	Porfimer	2003-08-01	Barrett’s Esophagus	2	Minor	antineoplastic agents
POLIVY	POLATUZUMAB VEDOTIN- PIIQ	2019-06-10	INDICATED IN COMBINATION WITH BENDAMUSTINE AND A RITUXIMAB PRODUCT FOR ADULT PATIENTS WITH RELAPSED OR REFRACTORY DIFFUSE LARGE B-CELL LYMPHOMA (DLBCL), NOT OTHERWISE SPECIFIED, AFTER AT LEAST TWO PRIOR THERAPIES	2	Minor	antineoplastic agents
POMALYST	POMALIDOMIDE	2013-02-08	TREATMENT OF PATIENTS WITH MULTIPLE MYELOMA WHO HAVE RECEIVED AT LEAST TWO PRIOR THERAPIES INCLUDING LENALIDOMIDE AND BORTEZOMIB AND HAVE DEMONSTRATED DISEASE PROGRESSION ON OR WITHIN 60 DAYS OF COMPLETION OF THE LAST THERAPY	2	Major	immunosuppressants
POTELIGEO	MOGAMULIZUMAB-KPKC	2018-08-08	FOR THE TREATMENT OF ADULT PATIENTS WITH RELAPSED OR REFRACTORY MYCOSIS FUNGOIDES (MF) OR SÉZARY SYNDROME (SS) AFTER AT LEAST ONE PRIOR SYSTEMIC THERAPY	2		antineoplastic agents
PREVYMIS	LETERMOVIR	2017-11-08	FOR PROPHYLAXIS OF CYTOMEGALOVIRUS (CMV) INFECTION AND DISEASE IN ADULT CMVSEROPOSITIVE RECIPIENTS [R+] OF AN ALLOGENEIC HEMATOPOIETIC STEM CELL TRANSPLANT (HSCT)	2	Minor	antivirals for systemic use
Procysbi	Cysteamine	2013-04-30	nephropathic cystinosis	2	Major	other alimentary tract and metabolism products
PROMACTA/Revolade	ELTROMBOPAG OLAMINE	2008-11-20	PROVIDES FOR THE TREATMENT OF SHORT TERM IDIOPATHIC THROMBOCYTOPAENIC PUPURA (ITP)	2	Major	antihemorrhagics
PYRUKYND	MITAPIVAT	2022-02-17	FOR THE TREATMENT OF HEMOLYTIC ANEMIA IN ADULTS WITH PYRUVATE KINASE (PK) DEFICIENCY	0		other hematological agents
QALSODY	TOFERSEN	2023-04-25	FOR THE TREATMENT OF AMYOTROPHIC LATERAL SCLEROSIS (ALS) IN ADULTS WHO HAVE A MUTATION IN THE SUPEROXIDE DISMUTASE 1 (SOD1) GENE.	0 (Under review)		other nervous system drugs
QINLOCK	RIPRETINIB	2020-05-15	FOR THE TREATMENT OF ADULT PATIENTS WITH ADVANCED GASTROINTESTINAL STROMAL TUMOR (GIST) WHO HAVE RECEIVED PRIOR TREATMENT WITH 3 OR MORE KINASE INHIBITORS, INCLUDING IMATINIB.	2	Moderate	antineoplastic agents
QUTENZA	CAPSAICIN PATCH 8%	2009-11-16	FOR THE MANAGEMENT OF NEUROPATHIC PAIN ASSOC WITH POSTHERPETIC NEURALGIA	0	Minor	anesthetics
RADICAVA	EDARAVONE	2017-05-05	FOR THE TREATMENT OF AMYOTROPHIC LATERAL SCLEROSIS (ALS)	2		other nervous system drugs
Radiogardase	Prussian Blue	2003-02-10	Radiogardase is indicated for the treatment of patients with known or suspected internal contamination with radioactive cesium and/or radioactive or non-radioactive thallium to increase their rates of elimination.	0	Minor	all other therapeutic products
Ravicti	glycerol phenylbutyrate	2013-02-01	Urea cycle disorders	2	Minor	other alimentary tract and metabolism products
Rebinyn	Coagulation Factor IX (Recombinant), Pegylated	2022-07-29	hemophilia B	2	Minor	antihemorrhagics
REBLOZYL	LUSPATERCEPT – AAMT	2019-11-08	FOR THE TREATMENT OF ANEMIA IN ADULT PATIENTS WITH BETA THALASSEMIA WHO REQUIRE REGULAR RED BLOOD CELL (RBC) TRANSFUSIONS	2	Minor	antianemic preparations
RELYVRIO	SODIUM PHENYLBUTYRATE AND TAURURSODIOL	2022-09-29	FOR THE TREATMENT OF AMYOTROPHIC LATERAL SCLEROSIS (ALS) IN ADULT PATIENTS	2		other nervous system drugs
REPATHA	EVOLOCUMAB	2015-08-27	INDICATED AS AN ADJUNCT TO DIET AND MAXIMALLY TOLERATED STATIN THERAPY FOR THE TREATMENT OF ADULTS WITH HETEROZYGOUS FAMILIAL HYPERCHOLESTEROLEMIA OR CLINICAL ATHEROSCLEROTIC CARDIOVASCULAR DISEASE, WHO REQUIRE ADDITIONAL LOWERING OF LDL-C. REPATHA IS ALSO INDICATED AS AN ADJUNCT TO DIET AND OTHER LDL-LOWERING THERAPIES (E.G., STATINS, EZETIMIBE, LDL APHERESIS) IN PATIENTS WITH HOMOZYGOUS FAMILIA…	2	Minor	lipid modifying agents
RETEVMO	SELPERCATINIB	2020-05-08	FOR THE FOLLOWING INDICATIONS: • ADULT PATIENTS WITH METASTATIC RET FUSION-POSITIVE NON-SMALL CELL LUNG CANCER (NSCLC); • ADULT AND PEDIATRIC PATIENTS 12 YEARS OF AGE AND OLDER WITH ADVANCED OR METASTATIC RET-MUTANT MEDULLARY THYROID CANCER (MTC) WHO REQUIRE SYSTEMIC THERAPY; • ADULT AND PEDIATRIC PATIENTS 12 YEARS OF AGE AND OLDER WITH ADVANCED OR METASTATIC RET FUSION-POSITIVE THYROID CANCER WH…	2	Minor	antineoplastic agents
REVCOVI	ELAPEGADEMASE-LVLR	2018-10-05	FOR TREATMENT OF ADENOSINE DEAMINASE-SEVERE COMBINED IMMUNODEFICIENCY (ADA-SCID)	0		immunostimulants
Revlimid	Lenalidomide	2005-12-27	Revlimid is indicated for the treatment of patients with transfusion dependent anemia due to low or intermediate-1 risk myelodysplastic syndromes associated with a deletion 5 q cytogenetic abnormality with or without additional cytogenetic abnormalities.	2	Major	antineoplastic agents
REZLIDHIA (OLUTASIDENIB)	OLUTASIDENIB	2022-12-01	FOR THE TREATMENT OF ADULT PATIENTS WITH RELAPSED OR REFRACTORY ACUTE MYELOID LEUKEMIA (AML) WITH A SUSCEPTIBLE ISOCITRATE DEHYDROGENASE-1 (IDH1) MUTATION AS DETECTED BY AN FDA-APPROVED TEST	0		not assigned
REZUROCK/Rholistiq	BELUMOSUDIL	2021-07-16	FOR THE TREATMENT OF ADULT AND PEDIATRIC PATIENTS 12 YEARS AND OLDER WITH CHRONIC GRAFT-VERSUS-HOST DISEASE (CHRONIC GVHD) AFTER FAILURE OF AT LEAST TWO PRIOR LINES OF SYSTEMIC THERAPY	2		immunosuppressants
REZZAYO	REZAFUNGIN	2023-03-22	FOR THE TREATMENT OF CANDIDEMIA AND INVASIVE CANDIDIASIS	0		antimycotics for systemic use
RIVFLOZA	NEDOSIRAN	2023-09-29	TO LOWER URINARY OXALATE LEVELS IN CHILDREN 9 YEARS OF AGE AND OLDER AND ADULTS WITH PRIMARY HYPEROXALURIA TYPE 1 (PH1) AND RELATIVELY PRESERVED KIDNEY FUNCTION, E.G., EGFR = 30 ML/MIN/1.73 M2.	0		not assigned
ROMIDEPSIN FOR INFUSION INFUSION/Istodax	ROMIDEPSIN FOR INFUSION	2009-11-05	TREATMENT OF CUTANEOUS T-CELL LYMPHOMA (CTCL) IN PATIENTS WHO HAVE RECEIVED AT LEAST ONE PRIOR SYSTEMIC THERAPY.	2	Minor	antineoplastic agents
ROZLYTREK	ENTRECTINIB	2019-08-15	TREATMENT OF ADULT PATIENTS WITH METASTATIC NON- SMALL CELL LUNG CANCER (NSCLC) WHOSE TUMORS ARE ROS1-POSITIVE	2	Minor	antineoplastic agents
RUBRACA	RUCAPARIB	2016-12-19	FOR THE TREATMENT OF PATIENTS WITH DELETERIOUS BRCA MUTATION (GERMLINE AND/OR SOMATIC) ASSOCIATED ADVANCED OVARIAN CANCER WHO HAVE BEEN TREATED WITH TWO OR MORE CHEMOTHERAPIES	0	Minor	antineoplastic agents
Ruzurgi	amifampridine	2019-05-06	Lambert- Eaton myasthenic syndrome	2	Minor	other nervous system drugs
RYDAPT	MIDOSTAURIN	2017-04-28	TREATMENT OF ADULT PATIENTS WITH NEWLY DIAGNOSED ACUTE MYELOID LEUKEMIA (AML) THAT IS FLT3 MUTATION- POSITIVE AS DETECTED BY AN FDA- APPROVED TEST, IN COMBINATION WITH STANDARD CYTARABINE AND DAUNORUBICIN INDUCTION AND CYTARABINE CONSOLIDATION	2	Major	antineoplastic agents
RYLAZE	ASPARAGINASE ERWINIA CHRYSANTHEMI (RECOMBINANT)- RYWN	2021-06-30	FOR THE TREATMENT OF ACUTE LYMPHOBLASTIC LEUKEMIA (ALL) AND LYMPHOBLASTIC LYMPHOMA (LBL) IN ADULT AND PEDIATRIC PATIENTS 1 MONTH OR OLDER WHO HAVE DEVELOPED HYPERSENSITIVITY TO E. COLI-DERIVED ASPARAGINASE	2		Antineoplastic agents
RYSTIGGO	ROZANOLIXIZUMAB-NOLI	2023-06-26	FOR THE TREATMENT OF GENERALIZED MYASTHENIA GRAVIS (GMG) IN ADULT PATIENTS WHO ARE ANTI- ACETYLCHOLINE RECEPTOR (ACHR) OR ANTI-MUSCLE- SPECIFIC TYROSINE KINASE (MUSK) ANTIBODY POSITIVE.	0 (Under review)		immunosuppressants
SABRIL (VIGABATRIN) TABLET 500MG	VIGABATRIN	2009-08-21	INDICATED AS ADD ON THERAPY FOR THE TREATMENT OF COMPLEX PARTIAL SEIZURES WITHOR WITHOUT SECONDARY GENERALIZATION IN ADULTS	2	Major	antiepileptics
SARCLISA	ISATUXIMAB-IRFC	2020-03-02	FOR THE TREATMENT OF ADULT PATIENTS WITH MULTIPLE MYELOMA WHO HAVE RECEIVED AT LEAST TWO PRIOR THERAPIES INCLUDING LENALIDOMIDE AND A PROTEASOME INHIBITOR	2	Minor	antineoplastic agents
SCEMBLIX	ASCIMINIB	2021-10-29	FOR THE TREATMENT OF ADULT PATIENTS WITH PHILADELPHIA CHROMOSOME-POSITIVE CHRONIC MYELOID LEUKEMIA (PH+ CML) IN CHRONIC PHASE (CP), PREVIOUSLY	2	Minor	antineoplastic agents
SCENESSE	AFAMELANOTIDE	2019-10-08	TO INCREASE PAIN-FREE LIGHT EXPOSURE IN ADULT PATIENTS WITH A HISTORY OF PHOTOTOXIC REACTIONS FROM ERYTHROPOIETIC PROTOPORPHYRIA (EPP).	0	Minor	emolients and protectives
Sensipar	Cinacalcet Hydrochloride	2004-08-03	Sensipar is indicated for the treatment of secondary hyperparathyroidism in patients with chronic kidney disease on dialysis, and the treatment of hypercalcemia in patients with parathyroid carcinoma.	2	Major	calcium homeostasis
SIGNIFOR	PASIREOTIDE DIASPARTATE	2012-12-14	INDICATED FOR THE TREATMENT OF ADULT PATIENTS WITH CUSHING’S DISEASE FOR WHOM PITUITARY SURGERY IS NOT AN OPTION OR HAS NOT BEEN CURATIVE	2	Major	pituitary and hypothalamic hormones and analogues
SIRTURO	BEDAQUILINE	2012-12-28	INDICATED AS PART OF COMBINATION THERAPY IN ADULTS (≥ 18 YEARS) WITH PULMONARY MULTI-DRUG RESISTANT TUBERCULOSIS (MDR-TB)	0	Moderate	antimycobacterials
SKYCLARYS	OMAVELOXOLONE	2023-02-28	FOR THE TREATMENT OF FRIEDREICH'S ATAXIA IN ADULTS AND ADOLESCENTS AGED 16 YEARS AND OLDER	0		not assigned
SKYTROFA	LONAPEGSOMATROPIN- TCGD	2021-08-25	FOR THE TREATMENT OF PEDIATRIC PATIENTS 1 YEAR AND OLDER WHO WEIGH AT LEAST 11.5 KG AND HAVE GROWTH FAILURE DUE TO INADEQUATE SECRETION OF ENDOGENOUS GROWTH HORMONE	0		pituitary and hypothalamic hormones and analogues
SOHONOS	PALOVAROTENE	2023-08-16	FOR THE REDUCTION IN THE VOLUME OF NEW HETEROTOPIC OSSIFICATION IN ADULTS AND CHILDREN AGED 8 YEARS AND OLDER FOR FEMALES AND 10 YEARS AND OLDER FOR MALES WITH FIBRODYSPLASIA OSSIFICANS PROGRESSIVA (FOP).	2		other drugs for disorders of the musculo-skeletal system
Soliris	Eculizumab	2007-03-16	Provides for the treatment of paroxysmal nocturnal hemoglobinuria to reduce hemolysis.	2	Major	immunosuppressants
Somatuline Depot	lanreotide	2007-08-30	Provides for the long-term treatment of acromegalic patients who have had an inadequate response to or cannot be treated with surgery and/or radiotherapy.	2	Moderate	pituitary and hypothalamic hormones and analogues
Somavert	Pegvisomant	2003-03-25	Somavert is indicated for the treatment of acromegaly in patients who have an inadequate response to surgery and/or radiation therapy and/or other medical therapies, or for whom these therapies are not appropriate.	2	Minor	pituitary and hypothalamic hormones and analogues
SPEVIGO	SPESOLIMAB-SBZO	2022-09-01	FOR THE TREATMENT OF GENERALIZED PUSTULAR PSORIASIS (GPP) FLARES IN ADULTS	2	Minor	immunosuppressants
SPINRAZA	NUSINERSEN	2016-12-23	FOR THE TREATMENT OF SPINAL MUSCULAR ATROPHY IN PEDIATRIC AND ADULT PATIENTS	2	Major	other drugs for disorders of the musculo-skeletal system
Sprycel	Dasatinib	2006-06-28	Provides for the treatment of adults with chronic myeloid leukemia with resistance or intolerance to prior therapy including imatinib.	2	Major	antineoplastic agents
STRENSIQ	ASFOTASE ALFA	2015-10-23	FOR THE TREATMENT OF PATIENTS WITH PERINATAL/INFANTILE- AND JUVENILE- ONSET HYPOPHOSPHATASIA (HPP)	2	Major	other alimentary tract and metabolism products
SUNOSI	SOLRIAMFETOL	2019-03-20	TO IMPROVE WAKEFULNESS IN ADULT PATIENTS WITH EXCESSIVE DAYTIME SLEEPINESS ASSOCIATED WITH NARCOLEPSY TO IMPROVE WAKEFULNESS IN ADULT PATIENTS WITH EXCESSIVE DAYTIME SLEEPINESS ASSOCIATED WITH OBSTRUCTIVE SLEEP APNEA (OSA)	2	Minor	psychoanaleptics
SYLVANT	SILTUXIMAB	2014-04-23	INDICATED FOR THE TREATMENT OF PATIENTS WITH MULTICENTRIC CASTLEMAN’S DISEASE (MCD) WHO ARE HUMAN IMMUNODEFICIENCY VIRUS (HIV) NEGATIVE AND HUMAN HERPESVIRUS-8 (HHV-8) NEGATIVE	2	Minor	immunosuppressants
SYMDEKO	TEZACAFTOR/IVACAFTOR	2018-02-12	FOR THE TREATMENT OF PATIENTS WITH CYSTIC FIBROSIS (CF) AGED 12 YEARS AND OLDER WHO ARE HOMOZYGOUS FOR THE F508DEL MUTATION OR WHO HAVE AT LEAST ONE MUTATION IN THE CYSTIC FIBROSIS TRANSMEMBRANE CONDUCTANCE REGULATOR (CFTR) GENE THAT IS RESPONSIVE TO TEZACAFTOR/IVACAFTOR BASED ON IN VITRO DATA AND/OR CLINICAL EVIDENCE	2	Moderate	other respiratory system products
SYNRIBO	OMACETAXINE MEPESUCCINATE	2012-10-26	INDICATED FOR THE TREATMENT OF ADULT PATIENTS WITH CHRONIC OR ACCELERATED PHASE CHRONIC MYELOID LEUKEMIA (CML) WITH RESISTANCE AND/OR INTOLERANCE TO TWO OR MORE TYROSINE KINASE INHIBITORS (TKI)	0		antineoplastic agents
TABRECTA	CAPMATINIB	2020-05-06	FOR THE TREATMENT OF ADULT PATIENTS WITH METASTATIC NON-SMALL CELL LUNG CANCER (NSCLC) WHOSE TUMORS HAVE A MUTATION THAT LEADS TO MESENCHYMAL-EPITHELIAL TRANSITION (MET) EXON 14 SKIPPING AS DETECTED BY AN FDA-APPROVED TEST	2	Minor	antineoplastic agents
TAFINLAR	DABRAFENIB	2013-05-29	TREATMENT OF PATIENTS WITH UNRESECTABLE OR METASTATIC MELANOMA WITH BRAF V600E MUTATION	2	Major	antineoplastic agents
TAGRISSO	OSIMERTINIB	2015-11-13	FOR THE TREATMENT OF PATIENTS WITH METASTATIC EPIDERMAL GROWTH FACTOR RECEPTOR (EGFR) T790M MUTATION-POSITIVE-NON-SMALL-CELL LUNG CANCER (NSCLC), AS DETECTED BY AN FDAAPPROVED TEST, WHO HAVE PROGRESSED ON OR AFTER EGFR TKI THERAPY	2	Moderate	antineoplastic agents
TAKHZYRO	LANADELUMAB-FLYO	2018-08-23	FOR PROPHYLAXIS TO PREVENT ATTACKS OF HEREDITARY ANGIOEDEMA (HAE) IN PATIENTS 12 YEARS AND OLDER	2	Minor	other hematological agents
TALVEY	TALQUETAMAB-TGVS	2023-08-09	FOR THE TREATMENT OF ADULT PATIENTS WITH RELAPSED OR REFRACTORY MULTIPLE MYELOMA WHO HAVE RECEIVED AT LEAST FOUR PRIOR LINES OF THERAPY, INCLUDING A PROTEASOME INHIBITOR, AN IMMUNOMODULATORY AGENT AND AN ANTI-CD38 MONOCLONAL ANTIBODY.	2		antineoplastic agents
Targretin	Bexarotene	1999-12-29	Targretin is indicated for the treatment of cutaneous manifestations of cutaneous T-cell lymphoma in patients who are refractory to at least one prior systemic therapy.	0	Minor	Antineoplastic agents
Tasigna	nilotinib	2007-10-29	Provides for the treatment of chronic phase (CP) and accelerated phase (AP) Philadelphia chromosome positive chronic myelogenous leukemia (CML) in adult patients resistant to or intolerant to prior therapy that included Gleevec (imatinib).	2	Major	antineoplastic agents
TAVALISSE	FOSTAMATINIB	2018-04-17	FOR THE TREATMENT OF THROMBOCYTOPENIA IN ADULT PATIENTS WITH CHRONI IMMUNE THROMBOCYTOPENIA (ITP) WHO HAVE HAD AN INSUFFICIENT RESPONSE TO A PREVIOUS TREATMENT	2	Minor	antihemorrhagics
TAVNEOS	AVACOPAN	2021-10-07	ADJUNCTIVE TREATMENT OF ADULT PATIENTS WITH SEVERE ACTIVE ANTI-NEUTROPHIL CYTOPLASMIC AUTOANTIBODY (ANCA)-ASSOCIATED VASCULITIS (GRANULOMATOSIS WITH	2	Minor	immunosuppressants
TAZVERIK	TAZEMETOSTAT	2020-01-23	FOR THE TREATMENT OF ADULTS AND PEDIATRIC PATIENTS AGED 16 YEARS AND OLDER WITH METASTATIC OR LOCALLY ADVANCED EPITHELIOID SARCOMA NOT ELIGIBLE FOR COMPLETE RESECTION.	0		antineoplastic agents
Tecartus	Brexucabtagene autoleucel	2020-07-24	mantle cell lymphoma	2	Moderate	antineoplastic agents
TECVAYLI	TECLISTAMAB-CQYV	2022-10-25	FOR THE TREATMENT OF ADULT PATIENTS WITH RELAPSED OR REFRACTORY MULTIPLE MYELOMA WHO HAVE RECEIVED AT LEAST FOUR PRIOR LINES OF THERAPY, INCLUDING A PROTEASOME INHIBITOR, AN IMMUNOMODULATORY AGENT, AND AN ANTI-CD38 MONOCLONAL ANTIBODY	2	Minor	antineoplastic agents
TEGSEDI	INOTERSEN	2018-10-05	FOR THE TREATMENT OF THE POLYNEUROPATHY OF HEREDITARY TRANSTHYRETIN-MEDIATED AMYLOIDOSIS IN ADULTS	2	Minor	other nervous system drugs
Temodar/Temodal	Temozolomide	1999-08-11	Temodar is indicated for the treatment of adult patients with refractory anaplastic astrocytoma, i.e., patients at first relapse who have experienced disease progression on a drug regimen containing a nitrosourea and procarbazine.	2	Minor	antineoplastic agents
TEPEZZA	TEPROTUMUMAB-TRBW	2020-01-21	FOR THE TREATMENT OF THYROID EYE DISEASE	0 (Under review)		immunosuppressants
TEPMETKO	TEPOTINIB	2021-02-03	FOR THE TREATMENT OF ADULT PATIENTS WITH METASTATIC NON-SMALL CELL LUNG CANCER (NSCLC) HARBORING	2	Minor	antineoplastic agents
TERLIVAZ	TERLIPRESSIN	2022-09-14	TO IMPROVE KIDNEY FUNCTION IN ADULTS WITH HEPATORENAL SYNDROME WITH RAPID REDUCTION IN KIDNEY FUNCTION	1		pituitary and hypothalamic hormones and analogues
TIBSOVO	IVOSIDENIB	2018-07-20	FOR THE TREATMENT OF ADULT PATIENTS WITH RELAPSED OR REFRACTORY ACUTE MYELOID LEUKEMIA (AML) WITH A SUSCEPTIBLE ISOCITRATE DEHYDROGENASE-1 (IDH1) MUTATION AS DETECTED BY AN FDA-APPROVED TEST	2	Moderate	antineoplastic agents
Tindamax	Tinidazole	2004-05-17	Tindamax is indicated for the treatment of trichomoniasis.	0		gynecological antiinfectives and antiseptics
TISSUEBLUE	BRILLIANT BLUE G OPHTHALMIC SOLUTION	2019-12-20	FOR USE AS AN AID IN OPHTHALMIC SURGERY BY SELECTIVELY STAINING THE INTERNAL LIMITING MEMBRANE (ILM)	2	Minor	ophthalmologicals
Torisel	temsirolimus	2007-05-30	Provides for the treatment of advanced renal cell carcinoma.	2	Major	antineoplastic agents
TPOXX	TECOVIRIMAT	2018-07-13	FOR THE TREATMENT OF PATIENTS WITH HUMAN SMALLPOX DISEASE CAUSED BY VARIOLA VIRUS	2		antivirals for systemic use
Tracleer	Bosentan)	2001-11-20	Tracleer is indicated for the treatment of pulmonary arterial hypertension.	2	Major	antihypertensives
TREANDA	BENDAMUSTINE HYDROCHLORIDE	2008-03-20	PROVIDES FOR THE TREATMENT OF PATIENTS WITH CHRONIC LYMPHOCYTIC LEUKEMIA (CLL).	2	Moderate	Antineoplastic agents
Tretten	Catridecacog	2013-12-23	Congenital Factor XIII A-subunit deficiency	2	Moderate	antihemorrhagics
TRIKAFTA	TEZACAFTOR AND IVACAFTOR TABLETS; IVACAFTOR TABLETS	2019-10-21	FOR THE TREATMENT OF CYSTIC FIBROSIS PATIENTS 12 YEARS AND OLDER WHO HAVE AT LEAST ONE F508DEL MUTATION IN THE CFTR GENE	2	Major	other respiratory system products
Trisenox	Arsenic Trioxide	2000-09-25	Trisenox is indicated for induction of remission and consolidation in patients with acute promyelocytic leukemia (APL) who are refractory to, or have relapsed from, retinoid and anthracycline chemotherapy, and whose APL is characterized by the presence of the t(15;17) translocation or PML/RAR-alpha gene expression.	2	Moderate	antineoplastic agents
TROGARZO	IBALIZUMAB - UIYK	2018-03-06	FOR THE TREATMENT OF HUMAN IMMUNODEFICIENCY VIRUS TYPE 1 (HIV-1) INFECTION IN HEAVILY TREATMENT- EXPERIENCED ADULTS WITH MULTIDRUG RESISTANT HIV-1 INFECTION FAILING THEIR CURRENT ANTIRETROVIRAL REGIMEN	0	Minor	antivirals for systemic use
TRUSELTIQ	INFIGRATINIB	2021-05-28	FOR THE TREATMENT OF ADULT PATIENTS WITH PREVIOUSLY TREATED, UNRESECTABLE LOCALLY ADVANCED OR METASTATIC CHOLANGIOCARCINOMA WITH FIBROBLAST GROWTH FACTOR RECEPTOR 2 (FGFR2) GENE FUSIONS OR OTHER REARRANGEMENT AS DETECTED BY AN FDA APPROVED TEST	2		antineoplastic agents
TUKYSA	TUCATINIB	2020-04-17	FOR USE IN COMBINATION WITH TRASTUZUMAB AND CAPECITABINE FOR TREATMENT OF ADULT PATIENTS WITH ADVANCED UNRESECTABLE OR METASTATIC HER2-POSITIVE BREAST CANCER, INCLUDING PATIENTS WITH BRAIN METASTASES, WHO HAVE RECEIVED ONE OR MORE PRIOR ANTI-HER2-BASED REGIMENS IN THE METASTATIC SETTING	2	Moderate	antineoplastic agents
TURALIO	PEXIDARTINIB	2019-08-02	FOR THE TREATMENT OF ADULT PATIENTS WITH SYMPTOMATIC TENOSYNOVIAL GIANT CELL TUMOR (TGCT) ASSOCIATED WITH SEVERE MORBIDITY OR FUNCTIONAL LIMITATIONS AND NOT AMENABLE TO IMPROVEMENT WITH SURGERY	0		antineoplastic agents
UKONIQ	UMBRALISIB	2021-02-05	FOR THE TREATMENT OF ADULT PATIENTS WITH RELAPSED OR REFRACTORY MARGINAL ZONE LYMPHOMA (MZL) WHO HAVE RECEIVED AT LEAST ONE PRIOR ANTI-CD20- BASED REGIMEN ORIGINAL 2 – TREATMENT OF ADULT PATIENTS WITH RELAPSED OR REFRACTORY FOLLICULAR LYMPHOMA (FL) WHO HAVE RECEIVED AT LEAST THREE PRIOR LINES OF	0		antineoplastic agents
ULTOMIRIS	RAVULIZUMAB-CWVZ	2018-12-21	FOR THE TREATMENT OF ADULT PATIENTS WITH PAROXYSMAL NOCTURNAL HEMOGLOBINURIA (PNH)	2	Minor	immunosuppressants
UNITUXIN	DINUTUXIMAB	2015-03-10	FOR THE TREATMENT OF PEDIATRIC PATIENTS WITH HIGH-RISK NEUROBLASTOMA WHO ACHIEVE AT LEAST A PARTIAL RESPONSE TO PRIOR FIRST- LINE MULTIAGENT, MULTIMODALITY THERAPY	2	Minor	antineoplastic agents
UPLIZNA	INEBILIZUMAB-CDON	2020-06-11	FOR FOR THE TREATMENT OF NEUROMYELITIS OPTICA SPECTRUM DISORDER (NMOSD) IN ADULT PATIENTS WHO ARE ANTI-AQUAPORIN-4 (AQP4) ANTIBODY POSITIVE	2	Minor	immunosuppressants
UPTRAVI	SELEXIPAG	2015-12-21	FOR TREATMENT OF PULMONARY ARTERIAL HYPERTENSION (PAH, WHO GROUP I) TO REDUCE THE RISKS OF DISEASE PROGRESSION AND HOSPITALIZATION FOR PAH	2	Minor	antithrombotic agents
VANDETANIB/Caprelsa	VANDETANIB	2011-04-06	TREATMENT OF SYMPTOMATIC OR TREATMENT OF SYMPTOMATIC OR CANCER IN PATIENTS WITH UNRESECTABLE LOCALLY ADVANCED OR METASTATIC DISEASE.	2	Minor	antineoplastic agents
VANFLYTA	QUIZARTINIB	2023-07-20	IN COMBINATION WITH STANDARD CYTARABINE AND ANTHRACYCLINE INDUCTION AND CYTARABINE CONSOLIDATION, AND AS MAINTENANCE MONOTHERAPY FOLLOWING CONSOLIDATION CHEMOTHERAPY, THE TREATMENT OF ADULT PATIENTS WITH NEWLY DIAGNOSED ACUTE MYELOID LEUKEMIA (AML) THAT IS FLT3 INTERNAL TANDEM DUPLICATION (ITD)-POSITIVE AS DETECTED BY AN FDA-APPROVED TEST.	0 (Under review)	Minor	antineoplastic agents
Velcade	Bortezomib	2003-05-13	Velcade is indicated for the treatment of multiple myeloma patients who have received at least two prior therapies and have demonstrated disease progression on the last therapy.	2	Moderate	antineoplastic agents
VENCLEXTA	VENETOCLAX	2016-04-11	FOR THE TREATMENT OF PATIENTS WITH CHRONIC LYMPHOCYTIC LEUKEMIA (CLL) WITH 17P DELETION, AS DETECTED BY AN FDA APPROVED TEST, WHO HAVE RECEIVED AT LEAST ONE PRIOR THERAPY	2	Moderate	antineoplastic agents
Ventavis	Iloprost	2004-12-29	Ventavis is indicated for the treatment of pulmonary arterial hypertension.	0	Minor	antithrombotic agents
VEOPOZ	POZELIMAB-BBFG	2013-08-18	VEOPOZ IS A COMPLEMENT INHIBITOR INDICATED FOR THE TREATMENT OF ADULT AND PEDIATRIC PATIENTS 1 YEAR OF AGE AND OLDER WITH CD55-DEFICIENT PROTEIN-LOSING ENTEROPATHY (PLE), ALSO KNOWN AS CHAPLE DISEASE.	0		not assigned
Vidaza	Azacitidine	2004-05-19	Vidaza is indicated for the treatment of patients with the following myelodysplastic syndrome subtypes: refractory anemia or refractory anemia with ringed sideroblasts (if accompanied by neutropenia or thrombocytopenia and requiring transfusions), refractory anemia with excess blasts, refractory anemia with excess blasts in transformation, and chronic myelomonocytic leukemia.	2	Major	antineoplastic agents
VILTEPSO	VILTOLARSEN	2020-08-12	FOR THE TREATMENT OF DUCHENNE MUSCULAR DYSTROPHY (DMD) IN PATIENTS WHO HAVE A CONFIRMED MUTATION OF THE DMD GENE THAT IS AMENABLE TO EXON 53 SKIPPING	0		other drugs for disorders of the musculo-skeletal system
VIMIZIM	ELOSULFASE ALFA	2014-02-14	INDICATED FOR PATIENTS WITH MUCOPOLYSACCHARIDOSIS TYPE IVA (MPS IVA; MORQUIO A SYNDROME).	2	Moderate	other alimentary tract and metabolism products
VITRAKVI	LAROTRECTINIB	2018-11-26	FOR THE TREATMENT OF ADULT AND PEDIATRIC PATIENTS WITH SOLID TUMORS THAT HAVE A NEUROTROPHIC RECEPTOR TYROSINE KINASE (NTRK) GENE FUSION WITHOUT A KNOWN ACQUIRED RESISTANCE MUTATION; ARE METASTATIC OR WHERE SURGICAL RESECTION IS LIKELY TO RESULT IN SEVERE MORBIDITY; AND HAVE NO SATISFACTORY ALTERNATIVE TREATMENTS OR THAT HAVE PROGRESSED FOLLOWING TREATMENT	2	Major	antineoplastic agents
VIZIMPRO	DACOMITINIB	2018-09-27	FOR THE FIRST-LINE TREATMENT OF PATIENTS WITH METASTATIC NON-SMALL- CELL LUNG CANCER (NSCLC) WITH EPIDERMAL GROWTH FACTOR RECEPTOR (EGFR) EXON 19 DELETION OR EXON 21 L858R SUBSTITUTION MUTATIONS AS DETECTED BY AN FDA-APPROVED TEST	2	Minor	antineoplastic agents
VONJO	PACRITINIB	2022-02-28	FOR THE TREATMENT OF ADULTS WITH INTERMEDIATE OR HIGH-RISK PRIMARY OR SECONDARY (POST-POLYCYTHEMIA VERA OR POST-ESSENTIAL THROMBOCYTHEMIA) MYELOFIBROSIS WITH A PLATELET COUNT BELOW 50 × 109/L.	0		antineoplastic agents
VORAXAZE	GLUCARPIDASE	2012-01-17	INDICATED FOR THE TREATMENT OF TOXIC (>1 MICROMOLE PER LITER) PLASMA METHOTREXATE CONCENTRATIONS IN PATIENTS WITH DELAYED METHOTREXATE CLEARANCE DUE TO IMPAIRED RENAL FUNCTION. GLUCARPIDASE IS NOT INDICATED FOR USE IN PATIENTS WHO EXHIBIT THE EXPECTED CLEARANCE OF METHOTREXATE (PLASMA METHOTREXATE CONCENTRATIONS WITHIN 2 STANDARD DEVIATIONS OF THE MEAN METHOTREXATE EXCRETION CURVE SPECIFIC FOR TH…	0	Moderate	all other therapeutic products
VOXZOGO	VOSORITIDE	2021-11-19	INCREASE LINEAR GROWTH IN PEDIATRIC PATIENTS WITH ACHONDROPLASIA WHO ARE 5 YEARS OF AGE AND OLDER WITH OPEN EPIPHYSES.	0	Minor	drugs for treatment of bone diseases
VPRIV	VELAGLUCERASE ALFA	2010-02-26	INDICATED FOR LONG-TERM ENZYME REPLACEMENT THERAPY (ERT) FOR PEDIATRIC AND ADULT PATIENTS WITH TYPE 1 GAUCHER DISEASE.	2	Minor	other alimentary tract and metabolism products
VYNDAQUEL	TAFAMIDIS MEGLUMINE	2019-05-03	FOR THE TREATMENT OF THE CARDIOMYOPATHY OF WILD TYPE OR HEREDITARY TRANSTHYRETIN-MEDIATED AMYLOIDOSIS IN ADULTS TO REDUCE CARDIOVASCULAR MORTALITY AND CARDIOVASCULAR-RELATED HOSPITALIZATION	2	Major	other nervous system drugs
VYONDYS 53	GOLODIRSEN	2019-12-12	TREATMENT OF DUCHENNE MUSCULAR DYSTROPHY (DMD) IN PATIENTS WHO HAVE A CONFIRMED MUTATION OF THE DMD GENE THAT IS AMENABLE TO EXON 53 SKIPPING. THIS INDICATION IS APPROVED UNDER ACCELERATED APPROVAL BASED ON AN INCREASE IN DYSTROPHIN PRODUCTION IN SKELETAL MUSCLE OBSERVED IN PATIENTS TREATED WITH VYONDYS 53	0		other drugs for disorders of the musculo-skeletal system
VYVGART	EFGARTIGIMOD ALFA-FCAB	2021-12-17	FOR THE TREATMENT OF GENERALIZED MYASTHENIA GRAVIS (GMG) IN ADULT PATIENTS WHO ARE ANTI-ACETYLCHOLINE RECEPTOR (ACHR) ANTIBODY POSITIVE	2	Minor	immunosuppressants
WAINUA	EPLONTERSEN	2023-12-21	FOR THE TREATMENT OF THE POLYNEUROPATHY OF HEREDITARY TRANSTHYRETIN-MEDIATED AMYLOIDOSIS (HATTR)	2		other nervous system drugs
WAKIX	PITOLISANT	2019-08-14	TREATMENT OF EXCESSIVE DAYTIME SLEEPINESS (EDS) IN ADULT PATIENTS WITH NARCOLEPSY.	2	Minor	other nervous system drugs
WELIREG	BELZUTIFAN	2021-08-13	FOR THE TREATMENT OF ADULT PATIENTS WITH VON HIPPEL- LINDAU (VHL) DISEASE WHO REQUIRE THERAPY FOR ASSOCIATED RENAL CELL CARCINOMA (RCC), CENTRAL NERVOUS SYSTEM (CNS) HEMANGIOBLASTOMAS, OR PANCREATIC NEUROENDOCRINE TUMORS (PNET), NOT REQUIRING IMMEDIATE SURGERY	2		antineoplastic agents
Xalkori	Crizotinib	2011-08-26	Provides for the treatment of patients with locally advanced or metastatic non-small cell lung cancer (NSCLC) that is anaplastic lymphoma kinase (ALK)-positive as detected by an FDA-approved test	2	Moderate	antineoplastic agents
XENAZINE/Nitoman	TETRABENAZINE	2008-08-15	PROVIDES TREATMENT FOR THE CHOREA OF HUNTINGTON'S DISEASE.	2		other nervous system drugs
XENPOZYME	OLIPUDASE ALFA-RPCP	2022-08-31	FOR TREATMENT OF NON–CENTRAL NERVOUS SYSTEM MANIFESTATIONS OF ACID SPHINGOMYELINASE DEFICIENCY (ASMD) IN ADULT AND PEDIATRIC PATIENTS.	2	Minor	other alimentary tract and metabolism products
XERMELO	TELOTRISTAT ETHYL	2017-02-28	FOR THE TREATMENT OF CARCINOID SYNDROME DIARRHEA IN COMBINATION WITH SOMATOSTATIN ANALOG (SSA) THERAPY IN ADULTS INADEQUATELY CONTROLLED BY SSA THERAPY	2	Minor	other alimentary tract and metabolism products
XIAFLEX	CLOSTRIDIAL COLLAGENASE	2010-02-02	PROVIDES TREATMENT OF ADVANCED DUPUYTREN'S DISEASE	2	Major	other drugs for disorders of the musculo-skeletal system
XOSPATA	GILTERITINIB	2018-11-28	FOR THE TREATMENT OF ADULT PATIENTS WHO HAVE RELAPSED OR REFRACTORY ACUTE MYELOID LEUKEMIA (AML) WITH A FMS-LIKE TYROSINE KINASE 3 (FLT3) MUTATION AS DETECTED BY AN FDA- APPROVED TEST	2	Major	antineoplastic agents
XPOVIO	SELINEXOR	2019-07-03	FOR THE TREATMENT OF ADULT PATIENTS WITH RELAPSED OR REFRACTORY MULTIPLE MYELOMA (RRMM) WHO HAVE RECEIVED AT LEAST FOUR PRIOR THERAPIES AND WHOSE DISEASE IS REFRACTORY TO AT LEAST TWO PROTEASOME INHIBITORS, AT LEAST TWO IMMUNOMODULATORY AGENTS, AND AN ANTI-CD38 MONOCLONAL ANTIBODY	2	Minor	antineoplastic agents
XURIDEN	URIDINE TRIACETATE	2015-09-04	FOR THE TREATMENT OF HEREDITARY OROTIC ACIDURIA	0		other alimentary tract and metabolism products
Xyrem	Sodium Oxybate	2002-07-17	Xyrem is indicated for the treatment of cataplexy associated with narcolepsy.	2	Moderate	other nervous system drugs
YERVOY	IPILIMUMAB	2011-03-25	TREATMENT OF UNRESECTABLE OR METASTATIC MELANOMA	2	Major	antineoplastic agents
Yescarta	Axicabtagene ciloleucel	2017-10-18	B-cell lymphoma	2	Moderate	antineoplastic agents
YONDELIS	TRABECTEDIN	2015-10-23	FOR THE TREATMENT OF PATIENTS WITH UNRESECTABLE OR METASTATIC LIPOSARCOMA OR LEIOMYOSARCOMA WHO RECEIVED A PRIOR ANTHRACYCLINE-CONTAINING REGIMEN	1		antineoplastic agents
Zavesca	Miglustat	2003-07-31	Zavesca is indicated for the treatment of mild to moderate Type I Gaucher disease in adults for whom enzyme replacement therapy is not a therapeutic option (e.g., due to constraints such as allergy, hypersensitivity, or poor venous access).	2	Minor	other alimentary tract and metabolism products
ZEJULA	NIRAPARIB	2017-03-27	FOR THE MAINTENANCE TREATMENT OF ADULT PATIENTS WITH RECURRENT EPITHELIAL OVARIAN, FALLOPIAN TUBE, OR PRIMARY PERITONEAL CANCER WHO ARE IN A COMPLETE OR PARTIAL RESPONSE TO PLATINUM-BASED CHEMOTHERAPY	2	Minor	antineoplastic agents
Zelboraf	Vemurafenib	2011-08-17	Provides for the treatment of unresectable or metastatic melanoma with the BRAFV600E mutation as detected by an FDA-approved test	2	Major	antineoplastic agents
ZEPZELCA	LURBINECTEDIN	2020-06-15	FOR THE TREATMENT OF ADULT PATIENTS WITH METASTATIC SMALL CELL LUNG CANCER (SCLC) WITH DISEASE PROGRESSION ON OR AFTER PRIOR PLATINUM-BASED CHEMOTHERAPY.	2		antineoplastic agents
ZILBRYSQ (ZILUCOPLAN)	ZILUCOPLAN	2023-10-17	FOR THE TREATMENT OF GENERALIZED MYASTHENIA GRAVIS IN ADULT PATIENTS WHO ARE ANTI-ACETYLCHOLINE RECEPTOR (ACHR) ANTIBODY POSITIVE	2	Minor	immunosuppressants
Zinecard	dexrazoxane	1995-02-07	Reducing (preventing) the incidence and severity of cardiotoxicity associated with doxorubicin	2	Major	all other therapeutic products
ZOKINVY	LONAFARNIB	2020-11-20	TO REDUCE THE RISK OF MORTALITY IN HUTCHINSON- GILFORD PROGERIA SYNDROME (HGPS) • FOR THE TREATMENT OF PROCESSING-DEFICIENT PROGEROID LAMINOPATHIES WITH EITHER: • HETEROZYGOUS LMNA MUTATION WITH PROGERIN-LIKE PROTEIN ACCUMULATION O HOMOZYGOUS OR COMPOUND HETEROZYGOUS ZMPSTE24 MUTATIONS	0		other alimentary tract and metabolism products
Zolgensma	Onasemnogene abeparvovec	2019-05-24	spinal muscular atrophy	2	Moderate	other drugs for disorders of the musculo-skeletal system
Zolinza	Vorinostat	2006-10-06	Provides for the treatment of cutaneous manifestations in patients with cutaneous T-cell lymphoma (CTCL) who have progressive, persistent or recurrent disease on or following two systemic therapies.	2	Minor	antineoplastic agents
Zometa	Zoledronic Acid	2001-08-20	Zometa is indicated for the treatment of hypercalcemia of malignancy.	2	Minor	drugs for treatment of bone diseases
ZTALMY	GANAXOLONE	2022-03-18	FOR THE TREATMENT OF SEIZURES ASSOCIATED WITH CYCLIN-DEPENDENT KINASE-LIKE 5 (CDKL5) DEFICIENCY DISORDER (CDD) IN PATIENTS 2 YEARS OF AGE AND OLDER	0		antiepileptics
Zydelig	IDELALISIB	2014-07-23	Chronic lympocytic leukemia	2	Moderate	antineoplastic agents
ZYKADIA	CERITINIB	2014-04-29	FOR THE TREATMENT OF PATIENTS WITH ANAPLASTIC LYMPHOMA KINASE (ALK)- POSITIVE METASTATIC NON-SMALL CELL LUNG CANCER (NSCLC) WHO HAVE PROGRESSED ON OR ARE INTOLERANT TO CRIZOTINIB	2	Minor	antineoplastic agents
ZYNLONTA	LONCASTUXIMAB TESIRINE- LPYL	2021-04-23	FOR THE TREATMENT OF ADULT PATIENTS WITH RELAPSED OR REFRACTORY LARGE B-CELL LYMPHOMA AFTER TWO OR MORE LINES OF SYSTEMIC THERAPY, INCLUDING DIFFUSE LARGE B-CELL LYMPHOMA (DLBCL) NOT OTHERWISE SPECIFIED, DLBCL ARISING FROM LOW GRADE LYMPHOMA, AND HIGH-GRADE B-CELL LYMPHOMA	0 (Under review)	Minor	antineoplastic agents
ZYNYZ	RETIFANLIMAB-DLWR	2023-03-22	FOR THE TREATMENT OF ADULT PATIENTS WITH METASTATIC OR RECURRENT LOCALLY ADVANCED MERKEL CELL CARCINOMA.	0 (Under review)		antineoplastic agents
	MOXIDECTIN	2018-06-13	FOR THE TREATMENT OF ONCHOCERCIASIS DUE TO ONCHOCERCA VOLVULUS IN PATIENTS AGED 12 YEARS AND OLDER	0		antihelmintics
	PRETOMANID	2019-08-14	FOR THE TREATMENT OF ADULTS WITH PULMONARY EXTENSIVELY DRUG RESISTANT (XDR),OR TREATMENT- INTOLERANT OR NONRESPONSIVE MULTIDRUG-RESISTANT (MDR) TUBERCULOSIS. APPROVAL OF THIS INDICATION IS BASED ON LIMITED CLINICAL SAFETY AND EFFICACY DATA. THIS DRUG IS INDICATED FOR USE IN A LIMITED AND SPECIFIC POPULATION OF PATIENTS	0		antimycobacterials
	BENZNIDAZOLE	2017-08-29	FOR THE TREATMENT OF CHAGAS DISEASE (AMERICAN TRYPANOSOMIASIS), CAUSED BY TRYPANOSOMA CRUZI, IN PEDIATRIC PATIENTS 2 TO 12 YEARS OF AGE	0		antiprotozoals
	ARTESUNATE	2020-05-26	FOR THE USE OF ARTESUNATE FOR INJECTION FOR THE INITIAL TREATMENT OF SEVERE MALARIA IN ADULT AND PEDIATRIC PATIENTS.	0	Major	antiprotozoals
	FEXINIDAZOLE	2021-07-16	FOR THE TREATMENT OF BOTH FIRST-STAGE (HEMOLYMPHATIC) AND SECOND-STAGE (MENINGOENCEPHALITIC) HUMAN AFRICAN TRYPANOSOMIASIS (HAT) DUE TO TRYPANOSOMA BRUCEI GAMBIENSE IN PATIENTS 6 YEARS OF AGE AND OLDER AND WEIGHING AT LEAST 20 KG.	0	Major	antiprotozoals
	GA-68-DOTATOC	2019-08-21	FOR USE WITH POSITRON EMISSION TOMOGRAPHY (PET) FOR LOCALIZATION OF SOMATOSTATIN RECEPTOR POSITIVE NEUROENDOCRINE TUMORS (NETS) IN ADULT AND PEDIATRIC PATIENTS	0	Minor	diagnostic radiopharmaceuticals
	RAXIBACUMAB	2012-12-14	INDICATED FOR THE TREATMENT OF ADULT AND PEDIATRIC PATIENTS WITH INHALATIONAL ANTHRAX DUE TO BACILLUS ANTHRACIS IN COMBINATION WITH APPROPRIATE ANTIBACTERIAL DRUGS, AND FOR PROPHYLAXIS OF INHALATIONAL ANTHRAX WHEN ALTERNATIVE THERAPIES ARE NOT AVAILABLE OR ARE NOT APPROPRIATE	0		immune sera and immunoglobulins
	BOSUTINIB	2012-09-04	PROVIDES FOR THE TREATMENT OF ADULT PATIENTS WITH CHRONIC, ACCELERATED, OR BLAST PHASE PH+ CHRONIC MYELOGENOUS LEUKEMIA (CML) WITH RESISTANCE, OR INTOLERANCE TO PRIOR THERAPY	2	Minor	antineoplastic agents
