# Supplementary material for: Orphan Drug Approval in Canada, 1999-2022: A Cross-sectional Study
Source: Int J Health Policy Manag. 2025 Sep 28;14:8916. doi: 10.34172/ijhpm.8916 (PMC12595579; doi:10.34172/ijhpm.8916)
Supplement: Supplementary file 3 — Health Canada Approvals for New Drugs for an Orphan Indication, 1999-2022. [file ijhpm-14-8916-s003.xlsx]

## Sheet: Table 1
Supplementary File 3: Health Canada approvals for new drugs for an orphan indication, 1999-2022
Proprietary name	Generic name	Anatomic-therapeutic-chemical category (second-level)	Biologic (B)/Small molecule (SM)	Health Canada approval date	Initial Health Canada approved indication	Additional therapeutic value	FDA approval date	FDA to Health Canada approval (days)
Mar-Trientine	Trientine	Other alimentary tract and metabolism products	SM	2020-09-14	Wilson’s disease	Moderate	1985-11-08	-12729
Leustatin	cladribine	Antineoplastic agents	SM	1993-03-18	hairy cell leukaemia	Major	1993-02-26	-20
Zinecard	dexrazoxane	All other therapeutic products	SM	1995-02-07	Reducing (preventing) the incidence and severity of cardiotoxicity associated with doxorubicin	Major	1995-05-26	108
Panretin	Alitretinoin	Antineoplastic agents	SM	1999-06-11	AIDS related Karposi's sarcoma		1999-02-02	-129
Temodal	Temozolomide	Antineoplastic agents	SM	1999-10-25	anaplastic astrocytoma	Minor	1999-08-11	-75
Aromasin	Exemestane	endocrine therapy	SM	2000-08-17	Breast cancer	Moderate	1999-10-21	-301
Inomax	Nitric Oxide	Other respiratory system products	SM	2005-09-23	Neonates with hypoxic respiratory failure	Minor	1999-12-23	-2101
Mylotarg	Gemtuzumab ozogamicin	Antineoplastic agents	B	2019-11-28	acute myeloid leukaemia	Minor	2017-01-09	-1053
Gleevec	Imatinib	Antineoplastic agents	SM	2001-09-20	chronic myeloid leukemia	Major	2001-05-10	-133
Zometa	Zoledronic Acid	drugs for treatment of bone diseases	SM	2000-08-21	Hypercalcemia; bone metastases	Minor	2001-08-20	364
Tracleer	Bosentan	Antihypertensives	SM	2001-11-30	Pulmonary arterial hypertension	Major	2001-11-20	-10
Orfadin	Nitisinone	Other alimentary tract and metabolism products	SM	2016-12-13	Hereditary tyrosinemia type I	Major	2002-01-18	-5443
Remodulin	Treprostinil	Antithrombotic agents	SM	2002-10-04	Pulmonary hypertension	Minor	2002-05-21	-136
Xyrem	Sodium oxybate	Other nervous system drugs	SM	2005-08-05	Narcolepsy	Moderate	2002-07-17	-1115
Extraneal	Icodextrin	blood substitutes and perfusion solutions	SM	1999-09-17	Peritoneal dialysis solution	Minor	2002-12-20	1190
Somavert	Pegvisomant	Pituitary and hypothalamic hormones and analogues	B	2005-10-17	Acromegaly	Minor	2003-03-25	-937
Fabrazyme	agalsidase beta	Other alimentary tract and metabolism products	B	2004-01-23	Fabry disease	Minor	2003-04-24	-274
Aldurazyme	laronidase	Other alimentary tract and metabolism products	B	2004-05-31	Mucopolysaccharidosis I	Major	2003-04-30	-397
Veldcade	Bortezomib	Antineoplastic agents	SM	2005-01-27	Multiple myeloma	Moderate	2003-05-13	-625
Zavesca	Miglustat	Other alimentary tract and metabolism products	SM	2004-03-31	Type 1 Gaucher; Niemann-Pick Type C disease	Minor	2003-07-31	-244
Photofrin	porfimer	Antineoplastic agents	B	1993-04-19	Barrett’s Esophagus	Minor	2003-08-01	3756
Alimta	Pemetrexed	Antineoplastic agents	SM	2004-05-21	Small cell lung cancer; pleural mesothelioma	Moderate	2004-02-04	-107
Sensipar	Cinacalcet	calcium homeostasis	SM	2004-08-09	Calcimimetic agent	Major	2004-03-08	-154
Vidaza	Azacitidine	Antineoplastic agents	SM	2009-10-23	Myelodysplastic syndrome; acute myelogenous leukemia	Major	2004-05-19	-1983
Clolar	Clofarabine	Antineoplastic agents	SM	2009-07-16	Acute lymphoblasic leukemia	Major	2004-12-28	-1661
Naglazyme	Galsulfase	Other alimentary tract and metabolism products	B	2013-09-16	Mucopolysaccharidosis VI	Major	2005-05-31	-3030
Increlex	Mecasermin	anterior pituitary lobe hormones and analogues	B	2020-12-17	primary IGF-1 deficiency	Moderate	2005-08-30	-5588
Atriance/Arranon	Nelarabine	Antineoplastic agents	SM	2007-09-22	T-cell acute lymphoblastic leukemia	Major	2005-10-28	-694
Exjade	Deferasirox	All other therapeutic products	SM	2006-10-18	Iron overload transfusion dependent anemias, thalassemia	Minor	2005-11-02	-350
Nexavar	Sorafenib	Antineoplastic agents	SM	2006-07-28	Metastatic renal carcinoma	Major	2005-12-20	-220
Revlimid	Lenalidomide	Antineoplastic agents	SM	2008-01-17	myelodysplastic syndromes	Major	2005-12-27	-751
Myozyme	alglucosidase alfa	Other alimentary tract and metabolism products	B	2006-08-14	Pompe disease	Major	2006-04-28	-108
Dacogen	Decitabine	Antineoplastic agents	SM	2019-07-11	Myelodysplastic Syndromes	Minor	2006-05-02	-4818
Sprycel	dasatinib	Antineoplastic agents	SM	2007-03-26	Chronic myelogenous leukemia	Major	2006-06-28	-271
Elaprase	idursulfase	Other alimentary tract and metabolism products	SM	2007-06-13	Hunter syndrome	Major	2006-07-24	-324
Zolinza	vorinostat	Antineoplastic agents	SM	2009-06-11	T-cell lymphoma	Minor	2006-10-06	-979
Soliris	eculizumab	Immunosuppressants	B	2009-01-28	Paroxysmal nocturnal hemoglobinuria	Major	2007-03-16	-684
Torisel	temsirolimus	Antineoplastic agents	SM	2007-12-21	Metastatic renal carcinoma	Major	2007-05-30	-205
ambrisentan/Letairis	ambrisentan	Antihypertensives	SM	2008-03-20	Pulmonary hypertension	Minor	2007-06-15	-279
Somatuline autogel	lanreotide	Pituitary and hypothalamic hormones and analogues	SM	2006-07-17	Acromegaly	Moderate	2007-08-30	409
Tasigna	nilotinib	Antineoplastic agents	SM	2008-09-09	Chronic myelogenous leukemia	Major	2007-10-29	-316
Kuvan	sapropterin	Other alimentary tract and metabolism products	SM	2010-04-30	hyperphenylalaninaemia	Major	2007-12-13	-869
TREANDA	BENDAMUSTINE HYDROCHLORIDE	Antineoplastic agents	SM	2012-08-24	Chronic lympocytic leukemia; Non-Hodgkin lymphoma	Moderate	2008-03-20	-1618
Nitoman/Xenazine	TETRABENAZINE	Other nervous system drugs	SM	1995-12-25	Huntington’s		2008-08-15	4617
NPLATE	ROMIPLOSTIM	Antihemorrhagics	B	2009-02-19	Idiopathic thrombocytopenic purpura	Major	2008-08-22	-181
BANZEL	RUFINAMIDE	Antiepileptics	SM	2011-06-22	Antiepileptic for Lennox-Gastaut	Minor	2008-11-14	-950
Revolade/Promacta	ELTROMBOPAG OLAMINE	Antihemorrhagics	SM	2011-01-12	Idiopathic thrombocytopenic purpura	Major	2008-11-20	-783
Mozobil	plerixafor	immunostimulants	SM	2011-12-08	Mobilize hematopoietic stem cells for patients with non-Hodgkin's lymphoma and multiple myeloma	Moderate	2008-12-15	-1088
ILARIS	CANAKINUMAB	Immunosuppressants	B	2010-02-26	Cryopryrin-associated periodic syndrome	Major	2009-06-17	-254
SABRIL	VIGABATRIN	Antiepileptics	SM	1994-01-14	Epilepsy; infantile spasms	Major	2009-08-21	5698
FOLOTYN	PRALATREXATE	Antineoplastic agents	SM	2018-10-26	Peripheral T-cell lymphoma	Minor	2009-09-24	-3319
ARZERRA	OFATUMUMAB	Antineoplastic agents	B	2012-03-09	Chronic lympocytic leukemia	Moderate	2009-10-26	-865
Istodax	ROMIDEPSIN	Antineoplastic agents	SM	2013-10-16	T-cell lymphoma	Minor	2009-11-05	-1441
XIAFLEX	CLOSTRIDIAL COLLAGENASE	Other drugs for disorders of the musculo-skeletal system	B	2012-07-05	Dupuytren’s contracture	Major	2010-02-02	-884
Cayston	aztreonam	antibacterials for systemic use	SM	2009-09-11	cystic fibrosis	Minor	2010-02-22	164
VPRIV	VELAGLUCERASE ALFA	Other alimentary tract and metabolism products	SM	2010-10-01	Gaucher Disease	Minor	2010-02-26	-217
CARBAGLU	CARGLUMIC ACID	Other alimentary tract and metabolism products	SM	2015-04-10	Hyperammonemia	Major	2010-03-18	-1849
Benlysta	Belimumab	Immunosuppressants	B	2011-07-06	SLE	Moderate	2011-03-09	-119
YERVOY	IPILIMUMAB	Antineoplastic agents	B	2012-02-01	Metastatic melanoma	Major	2011-03-25	-313
Caprelsa	VANDETANIB	Antineoplastic agents	SM	2012-01-12	Thyroid cancer	Minor	2011-04-06	-281
ZELBORAF	VEMURAFENIB	Antineoplastic agents	SM	2012-02-15	Metastatic melanoma	Major	2011-08-17	-182
ADCETRIS	BRENTUXIMAB VEDOTIN	Antineoplastic agents	B	2013-02-01	Hodgkin lymphoma; Systemic anaplastic large cell lymphoma	Moderate	2011-08-19	-532
FIRAZYR	ICATIBANT ACETATE	Other hematological agents	SM	2014-06-04	Hereditary angioedema	Moderate	2011-08-25	-1014
XALKORI	CRIZOTINIB	Antineoplastic agents	SM	2012-04-12	Non-small cell lung cancer	Moderate	2011-08-26	-230
FERRIPROX	DEFERIPRONE	All other therapeutic products	SM	2015-02-13	Thalassemia	Minor	2011-10-14	-1218
JAKAVI	RUXOLITINIB	Antineoplastic agents	SM	2012-06-19	Splenomegaly secondary to primary myelofibroris	Moderate	2011-11-16	-216
Eylea	Aflibercept	ophthalmologicals	B	2013-11-08	Wet macular degeneration	Moderate	2011-11-18	-721
KALYDECO	IVACAFTOR	Other respiratory system products	SM	2012-11-26	Cystic fibrosis	Major	2012-01-31	-300
ELELYSO	TALIGLUCERASE ALFA	Other alimentary tract and metabolism products	SM	2014-05-29	Gaucher Disease	Minor	2012-05-01	-758
KYPROLIS	CARFILZOMIB	Antineoplastic agents	SM	2016-01-15	Multiple myeloma	Moderate	2012-07-20	-1274
BOSULIF	BOSUTINIB	Antineoplastic agents	SM	2014-03-14	Chronic myelogenous leukemia	Minor	2012-09-04	-556
SIGNIFOR	PASIREOTIDE DIASPARTATE	Pituitary and hypothalamic hormones and analogues	SM	2013-09-23	Cushing’s disease	Major	2012-12-14	-283
ICLUSIG	PONATINIB	Antineoplastic agents	SM	2015-04-02	Acute lymphoblastic leukemia	Moderate	2012-12-14	-839
JUXTAPID	LOMITAPIDE	Lipid modifying agents	SM	2014-02-04	Hypercholesterolemia	Moderate	2012-12-21	-410
Revestive/Gattex	TEDUGLUTIDE	Other alimentary tract and metabolism products	SM	2015-09-04	Short bowel syndrome	Moderate	2012-12-21	-987
Ravicti	glycerol phenylbutyrate	Other alimentary tract and metabolism products	SM	2016-03-16	urea cycle disorders	Minor	2013-02-01	-1139
POMALYST	POMALIDOMIDE	Immunosuppressants	SM	2014-01-20	Multiple myeloma	Major	2013-02-08	-346
Procysbi	Cysteamine	Other alimentary tract and metabolism products	SM	2017-06-13	nephropathic cystinosis	Major	2013-04-30	-1505
TAFINLAR	DABRAFENIB	Antineoplastic agents	SM	2013-07-16	Metastatic melanoma	Major	2013-05-29	-48
MEKINIST	TRAMETINIB	Antineoplastic agents	SM	2013-07-18	Metastatic melanoma	Major	2013-05-29	-50
GIOTRIF	AFATINIB	Antineoplastic agents	SM	2013-11-01	Metastatic lung cancer	Minor	2013-07-12	-112
ADEMPAS	RIOCIGUAT	Antihypertensives	SM	2013-09-19	Thromboembolic pulmonary hypertension	Minor	2013-10-08	19
OPSUMIT	MACITENTAN	Antihypertensives	SM	2013-11-06	Pulmonary hypertension	Minor	2013-10-18	-19
GAZYVA	OBINUTUZUMAB	Antineoplastic agents	B	2014-11-25	Chronic lympocytic leukemia	Major	2013-11-01	-389
Tretten	Catridecacog	Antihemorrhagics	B	2012-07-19	Congenital Factor XIII A-subunit deficiency	Moderate	2013-12-23	522
IMBRUVICA	IBRUTINIB	Antineoplastic agents	SM	2014-11-17	Chronic lympocytic leukemia	Major	2014-02-12	-278
VIMIZIM	ELOSULFASE ALFA	Other alimentary tract and metabolism products	B	2014-07-02	Mucopolysaccharidosis IVA	Moderate	2014-02-14	-138
Myalept	Metreleptin	Other alimentary tract and metabolism products	B	2024-01-17	Leptin deficiency		2014-02-24	-3614
BLINCYTO	BLINATUMOMAB	Antineoplastic agents	B	2015-12-22	Acute lymphoblastic leukemia	Moderate	2014-03-12	-650
Alprolix	Recombinant human coagulation Factor IX, FC fusion protein	Antihemorrhagics	B	2014-03-20	hemophilia B	Minor	2014-03-28	8
CYRAMZA	RAMUCIRUMAB	Antineoplastic agents	B	2015-07-16	Gastric cancer	Minor	2014-04-21	-451
SYLVANT	SILTUXIMAB	Immunosuppressants	B	2014-12-03	Multicentric Castleman’s disease	Minor	2014-04-23	-224
ZYKADIA	CERITINIB	Antineoplastic agents	SM	2015-03-27	Non-small cell lung cancer	Minor	2014-04-29	-332
ZYDELIG	IDELALISIB	Antineoplastic agents	SM	2015-03-27	Chronic lympocytic leukemia	Moderate	2014-07-23	-247
Cerdelga	Eliglustat	Other alimentary tract and metabolism products	SM	2017-04-21	Gaucher disease type 1	Minor	2014-08-19	-976
KEYTRUDA	PEMBROLIZUMAB	Antineoplastic agents	B	2015-05-19	Melanoma	Major	2014-09-04	-257
OFEV	NINTEDANIB	Antineoplastic agents	SM	2015-06-25	Pulmonary fibrosis	Minor	2014-10-15	-253
ESBRIET	PIRFENIDONE	Immunosuppressants	SM	2012-10-01	Idiopathic pulmonary fibrosis	Minor	2014-10-15	744
Obizur	Antihemophilic Factor (Recombinant) Porcine Sequence	Antihemorrhagics	B	2015-10-14	hemophilia A (congenital factor VIII deficiency)		2014-10-23	-356
LYNPARZA	OLAPARIB	Antineoplastic agents	SM	2016-04-29	Ovarian fallopian tube or primary peritoneal cancer	Moderate	2014-12-19	-497
OPDIVO	NIVOLUMAB	Antineoplastic agents	B	2015-09-25	Melanoma	Major	2014-12-22	-277
LENVIMA	LENVATINIB	Antineoplastic agents	SM	2015-12-22	Thyroid cancer	Moderate	2015-02-13	-312
CRESEMBA	ISAVUCONAZONIUM SULFATE	Antimycotics for systemic use	SM	2018-12-19	invasive aspergillosis	Minor	2015-03-06	-1384
Unituxin	DINUTUXIMAB	Antineoplastic agents	B	2018-11-28	Pediatric neuroblastoma	Minor	2015-03-10	-1359
Anthrasil	Anthrax Immune Globulin (Human)	immune sera and immunoglobulins	B	2017-11-06	inhalational anthrax		2015-03-24	-958
ORKAMBI	LUMACAFTOR/IVACAFTOR	Other respiratory system products	SM	2016-01-26	Cystic fibrosis	Moderate	2015-07-02	-208
REPATHA	EVOLOCUMAB	Lipid modifying agents	B	2015-09-10	Hypercholesterolemia	Minor	2015-08-27	-14
STRENSIQ	ASFOTASE ALFA	Other alimentary tract and metabolism products	B	2015-08-14	Hypophosphatasia	Major	2015-10-23	70
COTELLIC	COBIMETINIB	Antineoplastic agents	SM	2016-02-22	Metastatic melanoma	Moderate	2015-11-10	-104
TAGRISSO	OSIMERTINIB	Antineoplastic agents	SM	2016-07-05	Non-small cell lung cancer	Moderate	2015-11-13	-235
DARZALEX	DARATUMUMAB	Antineoplastic agents	B	2016-06-29	Multiple myeloma	Moderate	2015-11-16	-226
NINLARO	IXAZOMIB	Antineoplastic agents	SM	2016-08-04	Multiple myeloma	Minor	2015-11-20	-258
Biothrax	Anthrax vaccine adsorbed/anthrax antigen filtrate	vaccines	SM	2018-12-13	prevent infection due to Bacillus anthracis		2015-11-23	-1116
EMPLICITI	ELOTUZUMAB	Antineoplastic agents	B	2016-06-21	Multiple myeloma	Major	2015-11-30	-204
KANUMA	SEBELIPASE ALFA	Other alimentary tract and metabolism products	B	2017-12-15	Lysosomal acide lipase deficiency	Major	2015-12-08	-738
ALECENSA	ALECTINIB	Antineoplastic agents	SM	2016-09-29	Non-small cell lung cancer	Moderate	2015-12-11	-293
UPTRAVI	SELEXIPAG	Antithrombotic agents	SM	2016-01-20	Pulmonary hypertension	Minor	2015-12-21	-30
Idelvion	coagulation Factor IX (Recombinant)	Antihemorrhagics	B	2016-01-26	hemophilia B	Minor	2016-03-04	38
Anthim	Obiltoxaximab	immune sera and immunoglobulins	B	2020-07-30	inhalational anthrax		2016-03-18	-1595
Defitelio	Defibrotide	Antithrombotic agents	B	2017-07-10	hepatic venoocclusive disease	Minor	2016-03-30	-467
VENCLEXTA	VENETOCLAX	Antineoplastic agents	SM	2016-09-30	Chronic lympocytic leukemia	Moderate	2016-04-11	-172
OCALIVA	OBETICHOLIC ACID	Bile and liver therapy	SM	2017-05-24	Primary biliary cholangitis	Moderate	2016-05-27	-362
NETSPOT	KIT FOR THE PREPARATION OF GALLIUM GA 68 DOTATATE INJECTION	Diagnostic radiopharmaceuticals	SM	2019-07-03	localization of somatostatin receptor-positive neuroendocrine tumors		2016-06-01	-1127
LARTRUVO	OLARATUMAB	Antineoplastic agents	B	2017-11-23	Soft tissue sarcoma	Moderate	2016-10-19	-400
SPINRAZA	NUSINERSEN	Other drugs for disorders of the musculo-skeletal system	SM	2017-06-29	Spinal muscular dystrophy	Major	2016-12-23	-188
XERMELO	TELOTRISTAT ETHYL	Other alimentary tract and metabolism products	SM	2018-10-10	refractory carcinoid syndrome diarrhea	Minor	2017-02-28	-589
BAVENCIO	AVELUMAB	Antineoplastic agents	B	2017-12-18	Metastatic Merkel cell carcinoma	Moderate	2017-03-23	-270
ZEJULA	NIRAPARIB	Antineoplastic agents	SM	2019-06-27	ovarian, fallopian tube, or primary peritoneal cancer	Minor	2017-03-27	-822
BRINEURA	CERLIPONASE ALFA	Other alimentary tract and metabolism products	B	2018-12-19	neuronal ceroid lipofuscinosis type 2	Major	2017-04-27	-601
Alunbrig	BRIGATINIB	Antineoplastic agents	SM	2018-07-26	non-small cell lung cancer	Minor	2017-04-28	-454
RYDAPT	MIDOSTAURIN	Antineoplastic agents	SM	2017-07-21	acute myeloid leukemia	Major	2017-04-28	-84
RADICAVA	EDARAVONE	Other nervous system drugs	SM	2018-10-03	amyotrophic lateral sclerosis		2017-05-05	-516
IDHIFA	ENASIDENIB	Antineoplastic agents	SM	2019-02-06	relapsed or refractory acute myeloid leukemia		2017-08-01	-554
BESPONSA	INOTUZUMAB OZOGAMICIN	Antineoplastic agents	B	2018-03-15	acute lymphoblastic leukemia	Moderate	2017-08-17	-210
Kymriah	Tisagenlecleucel	Antineoplastic agents	B	2018-09-05	B-cell acute lymphoblastic leukaemia; Diffuse large B-cell lymphoma	Moderate	2017-08-30	-371
Yescarta	Axicabtagene ciloleucel	Antineoplastic agents	B	2019-02-13	B-cell lymphoma	Moderate	2017-10-18	-483
PREVYMIS	LETERMOVIR	Antivirals for systemic use	SM	2017-11-01	prophylaxis of cytomegalovirus (CMV) infection	Minor	2017-11-08	7
HEMLIBRA	EMICIZUMAB-KXWH	Antihemorrhagics	B	2018-08-02	hemophilia A (congenital factor VIII deficiency)	Major	2017-11-16	-259
Luxturna	Voretigene neparvovec	opthalmologicals	B	2020-10-13	retinal dystrophy	Major	2017-12-19	-1029
Lutathera	Lutetium (177Lu) oxodotreotide	therapeutic radiopharmaceuticals	SM	2019-01-09	gastroenteropancreatic neuroendocrine tumors	Moderate	2018-01-26	-348
Symdeko	Tezacaftor, Ivacaftor	Other respiratory system products	SM	2018-06-27	Cystic fibrosis	Moderate	2018-02-12	-135
Takhzyro	Lanadelumab	Other hematological agents	B	2018-09-19	Hereditary angioedema	Minor	2018-03-23	-180
Crysvita	Burosumab	drugs for treatment of bone diseases	B	2018-12-05	hypophosphataemia	Moderate	2018-04-17	-232
Tavalisse	Fostamatinib	Antihemorrhagics	SM	2020-11-19	chronic immune thrombocytopenia	Minor	2018-04-17	-947
Doptelet	Avatrombopag	Antihemorrhagics	SM	2023-11-03	Thrombocytopenia	Moderate	2018-05-21	-1992
Palynziq	pegvaliase	Other alimentary tract and metabolism products	B	2022-03-30	Phenylketonuria		2018-05-24	-1406
Mektovi	Binimetinib	Antineoplastic agents	SM	2021-03-01	Melanoma	Minor	2018-06-27	-978
Braftovi	Encorafenib	Antineoplastic agents	SM	2021-03-02	Melanoma	Minor	2018-06-27	-979
Tpoxx	Tecovirimat	Antivirals for systemic use	SM	2021-11-29	Smallpox		2018-07-13	-1235
Tibsovo	ivosidenib	Antineoplastic agents	SM	2024-07-19	Acute Myeloid Leukaemia and cholangiocarcinoma	Moderate	2018-07-20	-2191
Poteligeo	Mogamulizumab	Antineoplastic agents	B	2022-06-02	refractory mycosis fungoides or Sézary syndrome		2018-08-08	-1394
Galafold	Migalastat	Other alimentary tract and metabolism products	SM	2017-09-05	Fabry disease	Moderate	2018-08-10	339
Onpattro	Patisiran	Other nervous system drugs	SM	2019-06-07	hereditary transthyretin-mediated amyloidosis	Moderate	2018-08-10	-301
Diacomit	stiripentol	Antiepileptics	SM	2012-12-21	seizures	Moderate	2018-08-20	2068
Oxervate	Cenegermin	ophthalmologicals	B	2019-02-08	neurotrophic keratitis	Minor	2018-08-22	-170
Vizimpro	Dacomitinib	Antineoplastic agents	SM	2019-02-26	non-small cell lung cancer	Minor	2018-09-27	-152
Tegsedi	inotersen	Other nervous system drugs	SM	2018-10-03	Hereditary transthyretin amyloidosis	Minor	2018-10-05	2
Lorbrena	Lorlatinib	Antineoplastic agents	SM	2019-02-22	non-small cell lung cancer	Moderate	2018-11-02	-112
Daurismo	Glasdegib	Antineoplastic agents	SM	2020-04-28	acute myeloid leukemia	Moderate	2018-11-21	-524
Vitrakvi	larotrectinib	Antineoplastic agents	SM	2019-07-10	solid tumours	Major	2018-11-26	-226
Firdapse	Amifampridine	Other nervous system drugs	SM	2020-07-31	Lambert- Eaton myasthenic syndrome	Minor	2018-11-28	-611
Xospata	Gilteritinib	Antineoplastic agents	SM	2019-12-23	acute myeloid leukemia	Major	2018-11-28	-390
Asparlas	Calaspargase pegol	Antineoplastic agents	B	2023-11-08	Acute lymphoblastic leukemia		2018-12-20	-1784
Ultomiris	Ravulizumab	Immunosuppressants	B	2019-08-28	Paroxysmal Nocturnal Haemoglobinuria	Minor	2018-12-21	-250
Cablivi	Caplacizumab	Antithrombotic agents	B	2020-02-28	acquired thrombotic thrombocytopenic purpura	Minor	2019-02-06	-387
Maviret	Glecaprevir, Pibrentasvir	Antivirals for systemic use	SM	2017-08-16	Hepatitis C	Moderate	2019-04-30	622
Vyndaqel	Tafamidis meglumine	Other nervous system drugs	SM	2020-01-20	cardiomyopathy secondary to amyloidosis	Major	2019-05-03	-262
Ruzurgi	Amifampridine	Other nervous system drugs	SM	2020-08-10	Lambert- Eaton myasthenic syndrome	Minor	2019-05-06	-462
Zolgensma	Onasemnogene abeparvovec	Other drugs for disorders of the musculo-skeletal system	B	2020-12-15	spinal muscular atrophy	Moderate	2019-05-24	-571
Polivy	Polatuzumab vedotin	Antineoplastic agents	B	2020-07-09	large B-cell lymphoma	Minor	2019-06-10	-395
Sunosi	Solriamfetol	psychoanaleptics	SM	2021-05-13	narcolepsy	Minor	2019-03-20	-785
Xpovio	SELINEXOR	Antineoplastic agents	SM	2022-05-31	Multiple myeloma	Minor	2019-07-03	-1063
Wakix	Pitolisant hydrochloride	Other nervous system drugs	SM	2021-05-25	narcolepsy	Minor	2019-08-14	-650
Rozlytrek	Entrectinib	Antineoplastic agents	SM	2020-02-10	solid tumours	Minor	2019-08-15	-179
Inrebic	Fedratinib	Antineoplastic agents	SM	2020-07-27	myelofibrosis		2019-08-16	-346
Trikafta	Elexacaftor, tezacaftor, ivacaftor	Other respiratory system products	SM	2021-06-18	cystic fibrosis	Major	2019-10-21	-606
Reblozyl	Luspatercept	antianemic preparations	B	2020-09-25	ß-thalassemia	Minor	2019-11-08	-322
Brukinsa	Zanubrutinib	Antineoplastic agents	SM	2021-03-01	Waldenström’s Macroglobulinemia and Mantle Cell lymphoma	Major	2019-11-14	-473
Givlaari	Givosiran	Other alimentary tract and metabolism products	SM	2020-10-09	hepatic porphyria	Major	2019-11-20	-324
CALQUENCE	ACALABRUTINIB	Antineoplastic agents	SM	2019-08-23	Mantle cell lymphoma	Major	2017-10-31	-661
Tissueblue	Brilliant blue G	opthalmologicals	SM	2021-01-15	Aid in eye surgery	Minor	2019-12-20	-392
Sarclisa	Isatuximab	Antineoplastic agents	B	2020-04-29	multiple myeloma	Minor	2020-03-02	-58
Koselugo	Selumetinib	Antineoplastic agents	SM	2022-08-31	NEUROFIBROMATOSIS TYPE 1		2020-04-10	-873
Pemazyre	Pemigatinib	Antineoplastic agents	B	2021-09-17	cholangiocarcinoma	Minor	2020-04-17	-518
Tabrecta	Capmatinib	Antineoplastic agents	SM	2022-05-26	Non-small cell lung cancer	Minor	2020-05-06	-750
Retevmo	Selpercatinib	Antineoplastic agents	SM	2021-06-15	Non-small cell lung cancer; metastatic thyroid cancer	Minor	2020-05-08	-403
Qinlock	Ripretinib	Antineoplastic agents	SM	2020-06-19	gastrointestinal stromal tumor	Moderate	2020-05-15	-35
Uplizna	Inebilizumab	Immunosuppressants	B	2023-12-15	neuromyelitis optica spectrum disorders	Minor	2020-06-11	-1282
Zepzelca	LURBINECTEDIN	Antineoplastic agents	SM	2021-09-29	Small cell lung cancer		2020-06-15	-471
Dojolvi	TRIHEPTANOIN	Other alimentary tract and metabolism products	SM	2021-02-15	LONG-CHAIN FATTY ACID OXIDATION DISORDERS		2020-06-30	-230
Inqovi	Cedazuridine, decitabine	Antineoplastic agents	SM	2020-07-07	myelodysplastic syndromes or chronic myelomonocytic leukemia	Minor	2020-07-07	0
Tecartus	Brexucabtagene autoleucel	Antineoplastic agents	B	2021-06-08	mantle cell lymphoma	Moderate	2020-07-24	-319
Minjuvi/Monjovi	tafasitamab	Antineoplastic agents	B	2021-08-19	large B-cell lymphoma	Minor	2020-07-31	-384
Evrysdi	Risdiplam	Other drugs for disorders of the musculo-skeletal system	SM	2021-04-14	spinal muscular atrophy	Moderate	2020-08-07	-250
Enspryng	Satralizumab	Immunosuppressants	B	2020-06-01	neuromyelitis optica spectrum disorders	Moderate	2020-08-14	74
Gavreto	PRALSETINIB	Antineoplastic agents	SM	2021-06-30	Non-small cell lung cancer	Minor	2020-09-04	-299
Oxlumo	Lumasiran	Other alimentary tract and metabolism products	SM	2022-03-07	Hyperoxaluria	Moderate	2020-11-23	-469
Imcivree	setmelanotide	ANTIOBESITY PREPARATIONS, EXCLUDING DIET PRODUCTS	SM	2023-05-05	pro-opiomelanocortin deficiency or leptin receptor deficiency; Bardet-Biedl syndrome	Minor	2020-11-25	-891
Orladeyo	BEROTRALSTAT	Other hematological agents	SM	2022-06-02	HEREDITARY ANGIOEDEMA	Minor	2020-12-03	-546
TEPMETKO	TEPOTINIB	Antineoplastic agents	SM	2021-05-27	Non-small cell lung cancer	Minor	2021-02-03	-113
EVKEEZA	EVINACUMAB-DGNB	Lipid modifying agents	B	2023-09-22	HOMOZYGOUS FAMILIAL HYPERCHOLESTEROLEMIA	Moderate	2021-02-11	-953
Abecma	idecabtagene	Antineoplastic agents	B	2021-05-26	Multiple myeloma	Minor	2021-03-26	-61
Empaveli	Pegcetacoplan	Immunosuppressants	SM	2022-12-08	Paroxysmal Nocturnal Haemoglobinuria		2021-05-14	-573
TRUSELTIQ	INFIGRATINIB	Antineoplastic agents	SM	2021-09-27	METASTATIC CHOLANGIOCARCINOMA		2021-05-28	-122
LUMAKRAS	SOTORASIB	Antineoplastic agents	SM	2021-09-10	Non-small cell lung cancer	Minor	2021-05-28	-105
Rholistiq/Revurock	BELUMOSUDIL	Immunosuppressants	SM	2022-03-23	CHRONIC GRAFT-VERSUS-HOST DISEASE		2021-07-16	-250
Bylvay	odevixibat	BILE AND LIVER THERAPY	SM	2023-10-30	familial intrahepatic cholestasis	Minor	2021-07-20	-832
NEXVIAZYME	AVALGLUCOSIDASE	Other alimentary tract and metabolism products	B	2021-11-12	Pompe Disease	Minor	2021-08-06	-98
WELIREG	BELZUTIFAN	Antineoplastic agents	SM	2022-07-11	von Hippel-Lindau disease and associated renal cell carcinoma		2021-08-13	-332
Livmarli	maralixibat chloride	BILE AND LIVER THERAPY	SM	2023-07-21	cholestatic pruritis associated with Alagille syndrome		2021-09-29	-660
Tavneos	avacopan	IMMUNOSUPPRESSANTS	SM	2022-04-14	severe, active granulomatosis	Minor	2021-10-07	-189
Scemblix	asciminib	Antineoplastic agents	SM	2022-06-22	chronic myeloid leukemia	Minor	2021-10-29	-236
Livtencity	maribavir	Antivirals for systemic use	SM	2022-09-15	Cytomegalovirus	Minor	2021-11-23	-296
Vyvgart	Efgartigimod Alfa	Immunosuppressants	B	2023-09-19	myasthenia gravis	Minor	2021-12-17	-641
Kimmtrak	tebentafusp	Antineoplastic agents	B	2022-06-07	uveal melanoma	Moderate	2022-01-25	-133
Carvykti	ciltacabtagene autoleucel	Antineoplastic agents	B	2023-02-09	multiple myeloma	Minor	2022-02-28	-346
CAMZYOS	MAVACAMTEN	Cardiac therapy	SM	2022-11-08	HYPERTROPHIC CARDIOMYOPATHY	Moderate	2022-04-28	-194
AMVUTTRA	VUTRISIRAN	Other nervous system drugs	SM	2023-10-18	AMYLOIDOSIS	Minor	2022-06-13	-492
Rebinyn	Coagulation Factor IX (Recombinant), Pegylated	Antihemorrhagics	B	2017-11-29	hemophilia B	Minor	2022-07-29	1703
Xenpozyme	OLIPUDASE	Other alimentary tract and metabolism products	B	2024-02-28	SPHINGOMYELINASE DEFICIENCY	Minor	2022-08-31	-546
Spevigo	SPESOLIMAB	Immunosuppressants	B	2023-03-22	PUSTULAR PSORIASIS	Minor	2022-09-01	-202
Imjudo	TREMELIMUMAB	Antineoplastic agents	B	2023-08-31	HEPATOCELLULAR CARCINOMA	Minor	2022-10-21	-314
Tecvayli	TECLISTAMAB	Antineoplastic agents	B	2023-07-26	Multiple myeloma	Minor	2022-10-25	-274
Hemgenix	etranacogene dezaparvovec	Other hematological agents	B	2023-10-23	Hemophilia B		2022-11-22	-335
Tukysa	Tucatinib	Antineoplastic agents	SM	2020-06-05	breast cancer	Moderate	2020-04-17	-49
Ngenla	Somatrogon	Pituitary and hypothalamic hormones and analogues	B	2021-10-26	low growth hormone level	Minor	2023-06-27	609
Talvey	talquetamab	Antineoplastic agents	B	2024-04-30	Multiple myeloma		2023-08-09	-265
Elrexfio	ELRANATAMAB	Antineoplastic agents	B	2023-12-06	Multiple myeloma	Minor	2023-08-14	-114
Sohonos	PALOVAROTENE	Other drugs for disorders of the musculo-skeletal system	SM	2022-01-21	HETEROTOPIC OSSIFICATION		2023-08-16	572
Zilbrysq	ZILUCOPLAN	Immunosuppressants	SM	2024-07-11	MYASTHENIA GRAVIS	Minor	2023-10-17	-268
Omvoh	MIRIKIZUMAB	Immunosuppressants	B	2023-07-20	ULCERATIVE COLITIS	Minor	2023-10-26	98
Wainua	EPLONTERSEN	Other nervous system drugs	SM	2024-06-19	AMYLOIDOSIS		2023-12-21	-181
Epkinly	epcoritamab	Antineoplastic agents	B	2023-10-13	Diffuse large B-cell lymphoma; follicular lymphoma	Minor	2024-06-26	257
Adreview	Iobenguane	Diagnostic radiopharmaceuticals	SM	2012-05-03	Detection of pheochromocytoma		2008-09-19	-1322
Curosurf	Poractant Alfa		B	2000-01-17	Respiratory distress		1999-11-18	-60
Dysport	ABOBOTULINUMTOXINA	Muscle relaxants	B	2016-06-15	Cervical dystonia		2009-04-29	-2604
Movapo	apomorphine	anti-parkinson drugs	SM	2016-11-22	intermittent treatment of hypomobility		2004-04-20	-4599
Trisenox	arsenic trioxide	Antineoplastic agents	SM	2013-09-09	acute promyelocytic leukemia	Moderate	2000-09-25	-4732
Erwinase	asparaginase	Antineoplastic agents	B	2009-07-01	Acute lymphoblasic leukemia	Minor	2011-11-18	870
Rylaze	CRISANTASPASE, RECOMBINANT	Antineoplastic agents	B	2022-09-02	Acute lymphoblastic leukemia; lymphoblastic lymphoma		2021-06-30	-429
Epidiolex	Cannabidiol	Antiepileptics	SM	2023-11-15	SEIZURES ASSOCIATED WITH LENNOX-GASTAUT SYNDROME OR DRAVET SYNDROME	moderate	2018-06-25	-1969
Albrioza	sodium phenylbutyrate, ursodoxicoltaurine	Other nervous system drugs	SM	2022-06-10	amyotrophic lateral sclerosis		2022-09-29	111
